# Supplementary material for: Multidimensional assessment of in-host fitness costs of echinocandin resistance in the opportunistic fungal pathogen Candida glabrata reveals the niche-specific requirement for FKS1 and FKS2 during infection and gut colonization
Source: Antimicrob Agents Chemother. 2026 Mar 23;70(5):e01801-25. doi: 10.1128/aac.01801-25 (PMC13148028; doi:10.1128/aac.01801-25)
Supplement: Table S1 — Summary of the whole-genome sequence data. [file aac.01801-25-s0003.xlsx]

## Sheet: Sheet1
Supplementary Table1: a summary of the whole-genome sequence data.
#CHROM	POS	REF	ALT	QUAL	INFO	AF36	AF37	AF38	AF39	AF40	AF41	RG9	RG13	RG14	Unique gene		SUMMARY OF UNIQUE CODING SNPs
ChrB_C_glabrata_CBS138	1858	G	GG	161.147	INDEL;IDV=112;IMF=0.622222;VDB=0.000231158;SGB=-0.693147;RPBZ=4.21451;MQBZ=1.32665;MQSBZ=-0.933063;SCBZ=-9.99699;FS=0;MQ0F=0;MQ=18;DP=3961;DP4=415,238,1194,1124;AN=42;AC=40;ANN=GG|frameshift_variant|HIGH|CAGL0B00105g|CAGL0B00105g|transcript|CAGL0B00105g-T|protein_coding|1/1|c.679_680insC|p.Leu228fs|920/2778|679/837|227/278||,GG|3_prime_UTR_variant|MODIFIER|AWP8|CAGL0B00110g|transcript|CAGL0B00110…	1/1:155,132,0	1/1:148,64,0	1/1:172,139,0	1/1:162,107,0	1/1:160,94,0	1/1:178,157,0	1/1:128,44,0	1/1:155,123,0	1/1:188,136,0			AF36: FKS2, NUP100, YHB1
ChrE_C_glabrata_CBS138	2171	G	T	158.416	VDB=0.296936;SGB=-0.693144;MQSBZ=0.194049;FS=0;MQ0F=0;MQ=17;RPBZ=-0.453982;MQBZ=2.72029;BQBZ=2.60626;DP=917;DP4=0,2,596,271;AN=42;AC=42;ANN=T|missense_variant|MODERATE|CAGL0E00105g|CAGL0E00105g|transcript|CAGL0E00105g-T|protein_coding|2/2|c.97C>A|p.His33Asn|97/828|97/828|33/275||,T|3_prime_UTR_variant|MODIFIER|CAGL0E00110g|CAGL0E00110g|transcript|CAGL0E00110g-T|protein_coding|1/1|c.*2450C>A|||||2…	1/1:164,117,0	1/1:165,117,0	1/1:141,96,0	1/1:187,81,0	1/1:180,126,0	1/1:188,144,0	1/1:182,129,0	1/1:175,110,0	1/1:181,101,0			AF37: FKS2, POL12
ChrE_C_glabrata_CBS138	2207	G	T	160.416	VDB=0.30946;SGB=-0.693146;RPBZ=-1.6942;MQBZ=3.07571;MQSBZ=0.397199;BQBZ=3.39463;SCBZ=-3.39511;FS=0;MQ0F=0;MQ=18;DP=918;DP4=0,3,621,274;AN=42;AC=42;ANN=T|missense_variant|MODERATE|CAGL0E00105g|CAGL0E00105g|transcript|CAGL0E00105g-T|protein_coding|2/2|c.61C>A|p.His21Asn|61/828|61/828|21/275||,T|3_prime_UTR_variant|MODIFIER|CAGL0E00110g|CAGL0E00110g|transcript|CAGL0E00110g-T|protein_coding|1/1|c.*24…	1/1:174,116,0	1/1:152,91,0	1/1:150,96,0	1/1:185,93,0	1/1:190,141,0	1/1:180,157,0	1/1:183,151,0	1/1:171,117,0	1/1:163,95,0			AF38: FKS1
ChrE_C_glabrata_CBS138	2215	A	G	162.416	VDB=0.735526;SGB=-0.693147;MQSBZ=0.537771;FS=0;MQ0F=0;MQ=18;DP=972;DP4=0,0,639,313;AN=42;AC=42;ANN=G|missense_variant|MODERATE|CAGL0E00105g|CAGL0E00105g|transcript|CAGL0E00105g-T|protein_coding|2/2|c.53T>C|p.Ile18Thr|53/828|53/828|18/275||,G|3_prime_UTR_variant|MODIFIER|CAGL0E00110g|CAGL0E00110g|transcript|CAGL0E00110g-T|protein_coding|1/1|c.*2406T>C|||||2406|,G|downstream_gene_variant|MODIFIER|C…	1/1:179,148,0	1/1:159,117,0	1/1:155,102,0	1/1:188,99,0	1/1:192,144,0	1/1:185,166,0	1/1:184,144,0	1/1:176,120,0	1/1:183,120,0			AF39: FKS1, KAR2
ChrE_C_glabrata_CBS138	2389	C	G	179.416	VDB=0.44525;SGB=-0.693147;MQSBZ=-1.28174;FS=0;MQ0F=0;MQ=19;DP=1503;DP4=0,0,888,557;AN=42;AC=42;ANN=G|missense_variant|MODERATE|CAGL0E00116g|CAGL0E00116g|transcript|CAGL0E00116g-T|protein_coding|2/2|c.1624G>C|p.Val542Leu|1624/1641|1624/1641|542/546||,G|3_prime_UTR_variant|MODIFIER|CAGL0E00110g|CAGL0E00110g|transcript|CAGL0E00110g-T|protein_coding|1/1|c.*2232G>C|||||2232|,G|upstream_gene_variant|MO…	1/1:196,220,0	1/1:194,175,0	1/1:191,202,0	1/1:196,157,0	1/1:191,199,0	1/1:205,255,0	1/1:188,199,0	1/1:209,187,0	1/1:192,181,0			AF40: FKS1, KAR2
ChrE_C_glabrata_CBS138	2394	A	AT	178.366	INDEL;IDV=56;IMF=0.331361;VDB=0.000118889;SGB=-0.693147;RPBZ=-3.88422;MQBZ=2.73371;MQSBZ=-1.24568;BQBZ=-2.06504;SCBZ=-4.21231;FS=0;MQ0F=0;MQ=19;DP=1471;DP4=5,4,637,445;AN=42;AC=42;ANN=AT|frameshift_variant|HIGH|CAGL0E00116g|CAGL0E00116g|transcript|CAGL0E00116g-T|protein_coding|2/2|c.1618dupA|p.Ile540fs|1618/1641|1618/1641|540/546||,AT|3_prime_UTR_variant|MODIFIER|CAGL0E00110g|CAGL0E00110g|transcr…	1/1:191,152,0	1/1:200,144,0	1/1:195,157,0	1/1:199,105,0	1/1:189,181,0	1/1:207,199,0	1/1:192,135,0	1/1:205,130,0	1/1:188,129,0			AF41: FKS2
ChrB_C_glabrata_CBS138	2459	CT	C	140.416	INDEL;IDV=14;IMF=0.17284;VDB=2.63778e-06;SGB=-0.686358;RPBZ=4.70456;MQBZ=-0.416014;MQSBZ=0.396942;SCBZ=-2.889;FS=0;MQ0F=0;MQ=18;DP=354;DP4=1,0,102,83;AN=38;AC=38;ANN=C|frameshift_variant|HIGH|CAGL0B00105g|CAGL0B00105g|transcript|CAGL0B00105g-T|protein_coding|1/1|c.78delA|p.Val27fs|319/2778|78/837|26/278||,C|3_prime_UTR_variant|MODIFIER|AWP8|CAGL0B00110g|transcript|CAGL0B00110g-T|protein_coding|1/…	1/1:147,42,0	1/1:86,18,0	1/1:168,54,0	1/1:85,15,0	1/1:121,24,0	1/1:121,33,0	1/1:103,21,0	1/1:129,27,0	1/1:141,39,0			RGR9: FKS2
ChrE_C_glabrata_CBS138	2618	C	T	163.416	VDB=0.677173;SGB=-0.693147;MQSBZ=5.2882;FS=0;MQ0F=0;MQ=13;RPBZ=1.6624;MQBZ=-0.793533;BQBZ=2.52137;SCBZ=-5.00093;DP=2061;DP4=2,0,1072,825;AN=42;AC=42;ANN=T|missense_variant|MODERATE|CAGL0E00116g|CAGL0E00116g|transcript|CAGL0E00116g-T|protein_coding|2/2|c.1395G>A|p.Met465Ile|1395/1641|1395/1641|465/546||,T|3_prime_UTR_variant|MODIFIER|CAGL0E00110g|CAGL0E00110g|transcript|CAGL0E00110g-T|protein_codi…	1/1:187,255,0	1/1:175,250,0	1/1:183,232,0	1/1:180,202,0	1/1:174,198,0	1/1:188,255,0	1/1:173,255,0	1/1:159,255,0	1/1:191,255,0			RGR13: FKS2
ChrE_C_glabrata_CBS138	2631	A	G	168.416	VDB=0.88424;SGB=-0.693147;MQSBZ=6.38872;FS=0;MQ0F=0;MQ=13;DP=2077;DP4=0,0,1054,859;AN=42;AC=42;ANN=G|missense_variant|MODERATE|CAGL0E00116g|CAGL0E00116g|transcript|CAGL0E00116g-T|protein_coding|2/2|c.1382T>C|p.Leu461Pro|1382/1641|1382/1641|461/546||,G|3_prime_UTR_variant|MODIFIER|CAGL0E00110g|CAGL0E00110g|transcript|CAGL0E00110g-T|protein_coding|1/1|c.*1990T>C|||||1990|,G|upstream_gene_variant|MO…	1/1:188,255,0	1/1:176,255,0	1/1:171,229,0	1/1:179,208,0	1/1:177,229,0	1/1:185,255,0	1/1:177,255,0	1/1:156,255,0	1/1:190,250,0			RGR14: FKS2
ChrF_C_glabrata_CBS138	3932	AC	A	220.414	INDEL;IDV=89;IMF=0.872549;VDB=0.647193;SGB=-0.693147;RPBZ=-4.46644;MQBZ=3.80475;MQSBZ=0.83666;SCBZ=-7.82908;FS=0;MQ0F=0;MQ=19;DP=2140;DP4=3,1,1065,969;AN=42;AC=42;ANN=A|frameshift_variant|HIGH|CAGL0F00116g|CAGL0F00116g|transcript|CAGL0F00116g-T|protein_coding|1/1|c.551delG|p.Gly184fs|1468/2082|551/558|184/185||,A|3_prime_UTR_variant|MODIFIER|AWP10|CAGL0F00110g|transcript|CAGL0F00110g-T|protein_co…	1/1:203,255,0	1/1:215,255,0	1/1:208,247,0	1/1:212,241,0	1/1:213,255,0	1/1:215,255,0	1/1:205,243,0	1/1:223,247,0	1/1:202,212,0
ChrB_C_glabrata_CBS138	4010	CG	C	212.406	INDEL;IDV=78;IMF=0.906977;VDB=0.936574;SGB=-0.693147;RPBZ=-4.3656;MQBZ=1.96463;MQSBZ=-0.964486;SCBZ=-7.87744;FS=0;MQ0F=0;MQ=19;DP=2049;DP4=1,1,998,946;AN=42;AC=42;ANN=C|frameshift_variant|HIGH|AWP8|CAGL0B00110g|transcript|CAGL0B00110g-T|protein_coding|1/1|c.398delC|p.Ala133fs|398/2708|398/429|133/142||,C|frameshift_variant|HIGH|CAGL0B00116g|CAGL0B00116g|transcript|CAGL0B00116g-T|protein_coding|1/…	1/1:210,235,0	1/1:208,193,0	1/1:211,253,0	1/1:210,226,0	1/1:205,238,0	1/1:216,255,0	1/1:214,255,0	1/1:204,255,0	1/1:213,223,0			AF36	S663P	NOP100	YHB1
ChrF_C_glabrata_CBS138	4408	TA	T	202.417	INDEL;IDV=78;IMF=0.829787;VDB=0.00568886;SGB=-0.693147;RPBZ=-5.00604;MQBZ=4.48808;MQSBZ=-0.884652;SCBZ=-7.73207;FS=0;MQ0F=0;MQ=20;BQBZ=-1.92106;DP=1990;DP4=0,4,891,975;AN=42;AC=42;ANN=T|frameshift_variant|HIGH|AWP10|CAGL0F00110g|transcript|CAGL0F00110g-T|protein_coding|1/1|c.388delT|p.Tyr130fs|388/3556|388/432|130/143||,T|frameshift_variant|HIGH|CAGL0F00116g|CAGL0F00116g|transcript|CAGL0F00116g-T…	1/1:215,235,0	1/1:208,207,0	1/1:219,196,0	1/1:212,214,0	1/1:216,255,0	1/1:213,255,0	1/1:222,255,0	1/1:210,226,0	1/1:207,229,0			AF37	S663P	POL12
ChrD_C_glabrata_CBS138	4572	GT	G	182.416	INDEL;IDV=58;IMF=0.763158;VDB=7.09298e-22;SGB=-0.693147;RPBZ=-4.98297;MQBZ=3.14341;MQSBZ=-1.67791;SCBZ=-0.0307317;FS=0;MQ0F=0;MQ=19;DP=1441;DP4=1,4,622,607;AN=42;AC=42;ANN=G|frameshift_variant|HIGH|CAGL0D00110g|CAGL0D00110g|transcript|CAGL0D00110g-T|protein_coding|1/1|c.867delA|p.Arg290fs|867/2352|867/873|289/290||,G|frameshift_variant|HIGH|CAGL0D00116g|CAGL0D00116g|transcript|CAGL0D00116g-T|prot…	1/1:184,160,0	1/1:199,135,0	1/1:204,186,0	1/1:207,166,0	1/1:197,154,0	1/1:183,178,0	1/1:189,160,0	1/1:194,196,0	1/1:190,132,0			AF38	S629P
ChrH_C_glabrata_CBS138	4674	G	A	174.416	VDB=0.00141895;SGB=-0.693147;MQSBZ=-0.774106;FS=0;MQ0F=0.015625;MQ=15;RPBZ=0.258135;MQBZ=1.0756;BQBZ=2.6789;SCBZ=0.260948;DP=1457;DP4=1,4,368,980;AN=42;AC=42;ANN=A|missense_variant|MODERATE|CAGL0H00121g|CAGL0H00121g|transcript|CAGL0H00121g-T|protein_coding|5/5|c.1991C>T|p.Ser664Phe|2015/2777|1991/2436|664/811||,A|3_prime_UTR_variant|MODIFIER|CAGL0H00132g|CAGL0H00132g|transcript|CAGL0H00132g-T|pro…	1/1:192,178,0	1/1:186,154,0	1/1:194,223,0	1/1:181,129,0	1/1:204,202,0	1/1:190,181,0	1/1:195,190,0	1/1:184,192,0	1/1:178,138,0			AF39	R631G
ChrH_C_glabrata_CBS138	4675	A	C	172.416	VDB=0.00135156;SGB=-0.693147;MQSBZ=-0.774106;FS=0;MQ0F=0.015625;MQ=15;RPBZ=-1.70019;MQBZ=1.70544;BQBZ=3.09345;SCBZ=-2.25662;DP=1456;DP4=1,0,368,983;AN=42;AC=42;ANN=C|missense_variant|MODERATE|CAGL0H00121g|CAGL0H00121g|transcript|CAGL0H00121g-T|protein_coding|5/5|c.1990T>G|p.Ser664Ala|2014/2777|1990/2436|664/811||,C|3_prime_UTR_variant|MODIFIER|CAGL0H00132g|CAGL0H00132g|transcript|CAGL0H00132g-T|p…	1/1:192,178,0	1/1:184,154,0	1/1:197,223,0	1/1:183,129,0	1/1:202,202,0	1/1:190,181,0	1/1:193,190,0	1/1:186,208,0	1/1:178,138,0			AF40	R631G	KAR2
ChrH_C_glabrata_CBS138	4677	A	C	170.367	VDB=0.000604974;SGB=-0.693147;RPBZ=-0.35016;MQBZ=0.530834;MQSBZ=-0.705466;BQBZ=2.29193;SCBZ=0.517092;FS=0;MQ0F=0.0125;MQ=15;DP=1881;DP4=65,8,369,975;AN=42;AC=42;ANN=C|missense_variant|MODERATE|CAGL0H00121g|CAGL0H00121g|transcript|CAGL0H00121g-T|protein_coding|5/5|c.1988T>G|p.Val663Gly|2012/2777|1988/2436|663/811||,C|3_prime_UTR_variant|MODIFIER|CAGL0H00132g|CAGL0H00132g|transcript|CAGL0H00132g-T|…	1/1:184,145,0	1/1:171,119,0	1/1:196,204,0	1/1:172,101,0	1/1:188,151,0	1/1:174,133,0	1/1:147,73,0	1/1:164,126,0	1/1:171,121,0			AF41	R665G	KAR2
ChrH_C_glabrata_CBS138	4764	GA	G	155.417	INDEL;IDV=119;IMF=0.583333;VDB=1.55467e-25;SGB=-0.693147;RPBZ=-6.81551;MQBZ=2.01337;MQSBZ=-0.789426;SCBZ=1.08227;FS=0;MQ0F=0;MQ=17;DP=2453;DP4=6,13,1094,846;AN=36;AC=36;ANN=G|frameshift_variant|HIGH|CAGL0H00121g|CAGL0H00121g|transcript|CAGL0H00121g-T|protein_coding|5/5|c.1900delT|p.Ser634fs|1924/2777|1900/2436|634/811||,G|3_prime_UTR_variant|MODIFIER|CAGL0H00132g|CAGL0H00132g|transcript|CAGL0H001…	1/1:170,255,0	1/1:162,255,0	1/1:176,255,0	1/1:179,255,0	1/1:182,255,0	1/1:181,255,0	1/1:174,255,0	1/1:177,255,0	1/1:179,255,0			RG9	F659DEL
ChrH_C_glabrata_CBS138	4800	C	A	131.972	VDB=2.30095e-17;SGB=-0.693147;RPBZ=2.42014;MQBZ=-0.388314;MQSBZ=-1.03023;BQBZ=-0.046383;SCBZ=-0.679989;FS=0;MQ0F=0;MQ=17;DP=3171;DP4=321,75,1050,992;AN=42;AC=42;ANN=A|missense_variant|MODERATE|CAGL0H00121g|CAGL0H00121g|transcript|CAGL0H00121g-T|protein_coding|5/5|c.1865G>T|p.Cys622Phe|1889/2777|1865/2436|622/811||,A|3_prime_UTR_variant|MODIFIER|CAGL0H00132g|CAGL0H00132g|transcript|CAGL0H00132g-T|…	1/1:124,87,0	1/1:111,41,0	1/1:125,78,0	1/1:146,86,0	1/1:142,96,0	1/1:114,50,0	1/1:156,106,0	1/1:130,90,0	1/1:115,28,0			RG13	F659DEL
ChrH_C_glabrata_CBS138	4809	G	T	128.856	VDB=2.58722e-18;SGB=-0.693147;RPBZ=1.79803;MQBZ=-0.366548;MQSBZ=-1.44391;BQBZ=0.0485094;SCBZ=-0.126239;FS=0;MQ0F=0;MQ=17;DP=3151;DP4=312,81,1049,998;AN=42;AC=42;ANN=T|missense_variant|MODERATE|CAGL0H00121g|CAGL0H00121g|transcript|CAGL0H00121g-T|protein_coding|5/5|c.1856C>A|p.Pro619Gln|1880/2777|1856/2436|619/811||,T|3_prime_UTR_variant|MODIFIER|CAGL0H00132g|CAGL0H00132g|transcript|CAGL0H00132g-T|…	1/1:118,77,0	1/1:114,65,0	1/1:125,81,0	1/1:144,88,0	1/1:146,115,0	1/1:120,64,0	1/1:156,117,0	1/1:122,70,0	1/1:110,27,0			RG14	F659V
ChrH_C_glabrata_CBS138	5035	GA	G	162.405	INDEL;IDV=88;IMF=0.709677;VDB=3.21449e-11;SGB=-0.693147;RPBZ=-6.24539;MQBZ=0.438348;MQSBZ=0.934468;SCBZ=-5.91169;FS=0;MQ0F=0;MQ=18;BQBZ=-2.44625;DP=2033;DP4=5,7,258,485;AN=42;AC=42;ANN=G|frameshift_variant|HIGH|CAGL0H00121g|CAGL0H00121g|transcript|CAGL0H00121g-T|protein_coding|4/5|c.1786delT|p.Ser596fs|1810/2777|1786/2436|596/811||,G|3_prime_UTR_variant|MODIFIER|CAGL0H00132g|CAGL0H00132g|transcri…	1/1:163,141,0	1/1:126,72,0	1/1:166,119,0	1/1:172,105,0	1/1:165,93,0	1/1:168,113,0	1/1:159,93,0	1/1:169,104,0	1/1:147,53,0
ChrH_C_glabrata_CBS138	5055	TA	T	179.415	INDEL;IDV=106;IMF=0.815385;VDB=4.95231e-05;SGB=-0.693147;RPBZ=-4.07091;MQBZ=1.31535;MQSBZ=0.0383085;BQBZ=-3.44493;SCBZ=-1.76419;FS=0;MQ0F=0.00862069;MQ=17;DP=2123;DP4=0,4,290,897;AN=42;AC=42;ANN=T|frameshift_variant|HIGH|CAGL0H00121g|CAGL0H00121g|transcript|CAGL0H00121g-T|protein_coding|4/5|c.1766delT|p.Ile589fs|1790/2777|1766/2436|589/811||,T|3_prime_UTR_variant|MODIFIER|CAGL0H00132g|CAGL0H00132…	1/1:175,202,0	1/1:139,110,0	1/1:187,220,0	1/1:175,163,0	1/1:177,157,0	1/1:178,151,0	1/1:171,187,0	1/1:179,172,0	1/1:166,105,0
ChrH_C_glabrata_CBS138	6287	A	T	208.417	VDB=0.985831;SGB=-0.693147;FS=0;MQ0F=0;MQ=20;MQSBZ=0.183014;DP=1955;DP4=0,0,923,955;AN=42;AC=42;ANN=T|missense_variant|MODERATE|CAGL0H00121g|CAGL0H00121g|transcript|CAGL0H00121g-T|protein_coding|2/5|c.673T>A|p.Leu225Ile|697/2777|673/2436|225/811||,T|3_prime_UTR_variant|MODIFIER|CAGL0H00132g|CAGL0H00132g|transcript|CAGL0H00132g-T|protein_coding|1/1|c.*916T>A|||||916|,T|upstream_gene_variant|MODIFI…	1/1:214,232,0	1/1:214,208,0	1/1:206,253,0	1/1:219,255,0	1/1:205,238,0	1/1:213,255,0	1/1:215,255,0	1/1:219,255,0	1/1:210,238,0
ChrH_C_glabrata_CBS138	6293	G	C	208.421	VDB=0.997056;SGB=-0.693147;FS=0;MQ0F=0;MQ=20;MQSBZ=0.205268;DP=1918;DP4=0,0,911,930;AN=42;AC=42;ANN=C|missense_variant|MODERATE|CAGL0H00121g|CAGL0H00121g|transcript|CAGL0H00121g-T|protein_coding|2/5|c.667C>G|p.Leu223Val|691/2777|667/2436|223/811||,C|3_prime_UTR_variant|MODIFIER|CAGL0H00132g|CAGL0H00132g|transcript|CAGL0H00132g-T|protein_coding|1/1|c.*910C>G|||||910|,C|upstream_gene_variant|MODIFI…	1/1:211,244,0	1/1:209,208,0	1/1:205,244,0	1/1:219,255,0	1/1:197,244,0	1/1:211,255,0	1/1:208,255,0	1/1:216,255,0	1/1:212,229,0
ChrH_C_glabrata_CBS138	6311	G	C	216.417	VDB=0.949115;SGB=-0.693147;FS=0;MQ0F=0;MQ=20;MQSBZ=0;DP=1959;DP4=0,0,927,917;AN=42;AC=42;ANN=C|missense_variant|MODERATE|CAGL0H00121g|CAGL0H00121g|transcript|CAGL0H00121g-T|protein_coding|2/5|c.649C>G|p.His217Asp|673/2777|649/2436|217/811||,C|3_prime_UTR_variant|MODIFIER|CAGL0H00132g|CAGL0H00132g|transcript|CAGL0H00132g-T|protein_coding|1/1|c.*892C>G|||||892|,C|upstream_gene_variant|MODIFIER|CAGL…	1/1:208,244,0	1/1:213,208,0	1/1:208,255,0	1/1:214,255,0	1/1:201,229,0	1/1:208,255,0	1/1:205,255,0	1/1:221,255,0	1/1:206,196,0
ChrH_C_glabrata_CBS138	6323	G	C	213.417	VDB=0.492723;SGB=-0.693147;FS=0;MQ0F=0;MQ=20;MQSBZ=-1.08906;DP=1901;DP4=0,0,936,850;AN=42;AC=42;ANN=C|missense_variant|MODERATE|CAGL0H00121g|CAGL0H00121g|transcript|CAGL0H00121g-T|protein_coding|2/5|c.637C>G|p.Gln213Glu|661/2777|637/2436|213/811||,C|3_prime_UTR_variant|MODIFIER|CAGL0H00132g|CAGL0H00132g|transcript|CAGL0H00132g-T|protein_coding|1/1|c.*880C>G|||||880|,C|upstream_gene_variant|MODIFI…	1/1:203,235,0	1/1:212,202,0	1/1:208,255,0	1/1:209,255,0	1/1:195,217,0	1/1:209,255,0	1/1:199,235,0	1/1:219,247,0	1/1:207,190,0
ChrH_C_glabrata_CBS138	6335	G	C	212.417	VDB=0.110498;SGB=-0.693147;FS=0;MQ0F=0;MQ=20;MQSBZ=-1.1767;DP=1880;DP4=0,0,924,855;AN=42;AC=42;ANN=C|missense_variant|MODERATE|CAGL0H00121g|CAGL0H00121g|transcript|CAGL0H00121g-T|protein_coding|2/5|c.625C>G|p.Leu209Val|649/2777|625/2436|209/811||,C|3_prime_UTR_variant|MODIFIER|CAGL0H00132g|CAGL0H00132g|transcript|CAGL0H00132g-T|protein_coding|1/1|c.*868C>G|||||868|,C|upstream_gene_variant|MODIFIE…	1/1:202,232,0	1/1:216,199,0	1/1:211,255,0	1/1:206,255,0	1/1:196,220,0	1/1:214,255,0	1/1:199,250,0	1/1:215,244,0	1/1:204,187,0
ChrH_C_glabrata_CBS138	6719	CT	C	170.366	INDEL;IDV=69;IMF=0.734043;VDB=0.311114;SGB=-0.693147;RPBZ=-5.3729;MQBZ=3.37697;SCBZ=-7.47867;FS=0;MQ0F=0;MQ=20;MQSBZ=-0.972598;BQBZ=-1.90512;DP=1848;DP4=78,74,859,755;AN=42;AC=42;ANN=C|frameshift_variant|HIGH|CAGL0H00121g|CAGL0H00121g|transcript|CAGL0H00121g-T|protein_coding|2/5|c.240delA|p.Gly81fs|264/2777|240/2436|80/811||,C|3_prime_UTR_variant|MODIFIER|CAGL0H00132g|CAGL0H00132g|transcript|CAGL…	1/1:162,100,0	1/1:156,60,0	1/1:178,109,0	1/1:138,40,0	1/1:144,80,0	1/1:164,134,0	1/1:197,195,0	1/1:161,103,0	1/1:176,117,0
ChrH_C_glabrata_CBS138	6724	C	A	154.365	VDB=0.30375;SGB=-0.693147;FS=0;MQ0F=0;MQ=20;RPBZ=-2.39234;BQBZ=0.481797;SCBZ=0.258131;MQBZ=-0.113961;MQSBZ=0.879049;DP=1925;DP4=12,6,920,775;AN=42;AC=42;ANN=A|missense_variant|MODERATE|CAGL0H00121g|CAGL0H00121g|transcript|CAGL0H00121g-T|protein_coding|2/5|c.236G>T|p.Gly79Val|260/2777|236/2436|79/811||,A|3_prime_UTR_variant|MODIFIER|CAGL0H00132g|CAGL0H00132g|transcript|CAGL0H00132g-T|protein_codin…	1/1:173,211,0	1/1:181,184,0	1/1:163,169,0	1/1:164,149,0	1/1:173,191,0	1/1:176,255,0	1/1:160,194,0	1/1:114,174,0	1/1:157,192,0
ChrH_C_glabrata_CBS138	6902	TG	T	213.417	INDEL;IDV=75;IMF=0.797872;VDB=0.299178;SGB=-0.693147;RPBZ=-4.33232;MQBZ=4.03856;SCBZ=-5.64762;FS=0;MQ0F=0;MQ=20;MQSBZ=-1.39044;BQBZ=-2.66608;DP=1988;DP4=1,3,882,939;AN=42;AC=42;ANN=T|frameshift_variant|HIGH|CAGL0H00121g|CAGL0H00121g|transcript|CAGL0H00121g-T|protein_coding|1/5|c.201delC|p.Ile68fs|225/2777|201/2436|67/811||,T|3_prime_UTR_variant|MODIFIER|CAGL0H00132g|CAGL0H00132g|transcript|CAGL0H…	1/1:198,226,0	1/1:214,177,0	1/1:198,205,0	1/1:208,244,0	1/1:206,248,0	1/1:213,255,0	1/1:211,248,0	1/1:208,255,0	1/1:204,169,0
ChrH_C_glabrata_CBS138	7071	AC	A	209.417	INDEL;IDV=86;IMF=0.834951;VDB=0.0291232;SGB=-0.693147;RPBZ=-4.08362;MQBZ=4.56534;SCBZ=-6.67606;FS=0;MQ0F=0;MQ=20;MQSBZ=-0.947607;DP=2013;DP4=4,0,900,953;AN=42;AC=42;ANN=A|frameshift_variant|HIGH|CAGL0H00121g|CAGL0H00121g|transcript|CAGL0H00121g-T|protein_coding|1/5|c.32delG|p.Gly11fs|56/2777|32/2436|11/811||,A|3_prime_UTR_variant|MODIFIER|CAGL0H00132g|CAGL0H00132g|transcript|CAGL0H00132g-T|protei…	1/1:216,255,0	1/1:196,181,0	1/1:213,255,0	1/1:217,205,0	1/1:206,255,0	1/1:219,255,0	1/1:212,235,0	1/1:211,250,0	1/1:202,199,0
ChrI_C_glabrata_CBS138	7073	GT	G	120.415	INDEL;IDV=53;IMF=0.504762;VDB=3.75055e-27;SGB=-0.693147;RPBZ=3.16769;MQBZ=2.98286;MQSBZ=-3.62656;SCBZ=2.12731;FS=0;MQ0F=0.0634921;MQ=11;DP=1283;DP4=1,1,390,712;AN=42;AC=42;ANN=G|frameshift_variant|HIGH|CAGL0I00110g|CAGL0I00110g|transcript|CAGL0I00110g-T|protein_coding|1/1|c.1251delA|p.Glu417fs|1251/5918|1251/1326|417/441||,G|frameshift_variant|HIGH|CAGL0I00143g|CAGL0I00143g|transcript|CAGL0I00143…	1/1:133,160,0	1/1:116,132,0	1/1:132,169,0	1/1:128,104,0	1/1:98,160,0	1/1:121,184,0	1/1:104,172,0	1/1:129,90,0	1/1:117,114,0
ChrI_C_glabrata_CBS138	7092	GC	G	111.415	INDEL;IDV=14;IMF=0.16092;VDB=1.185e-05;SGB=-0.686358;RPBZ=-0.110282;MQBZ=1.68093;MQSBZ=-4.4793;SCBZ=-3.99176;FS=0;MQ0F=0;MQ=13;DP=968;DP4=2,0,165,175;AN=42;AC=42;ANN=G|frameshift_variant|HIGH|CAGL0I00110g|CAGL0I00110g|transcript|CAGL0I00110g-T|protein_coding|1/1|c.1232delG|p.Cys411fs|1232/5918|1232/1326|411/441||,G|frameshift_variant|HIGH|CAGL0I00143g|CAGL0I00143g|transcript|CAGL0I00143g-T|protei…	1/1:116,42,0	1/1:83,33,0	1/1:121,60,0	1/1:99,45,0	1/1:100,63,0	1/1:100,54,0	1/1:105,48,0	1/1:115,33,0	1/1:99,39,0
ChrH_C_glabrata_CBS138	7207	TG	T	200.337	INDEL;IDV=71;IMF=0.806818;VDB=0.0374394;SGB=-0.693147;RPBZ=-3.84314;MQBZ=4.15879;SCBZ=-6.98914;FS=0;MQ0F=0;MQ=20;DP=1925;DP4=35,41,886,910;AN=42;AC=42;ANN=T|frameshift_variant|HIGH|CAGL0H00132g|CAGL0H00132g|transcript|CAGL0H00132g-T|protein_coding|1/1|c.385delC|p.His129fs|385/3364|385/390|129/129||,T|frameshift_variant|HIGH|CAGL0H00143g|CAGL0H00143g|transcript|CAGL0H00143g-T|protein_coding|1/1|c.…	1/1:195,156,0	1/1:181,147,0	1/1:211,198,0	1/1:176,96,0	1/1:196,181,0	1/1:198,230,0	1/1:204,255,0	1/1:205,200,0	1/1:193,130,0
ChrK_C_glabrata_CBS138	64563	T	A	195.416	VDB=0.908424;SGB=-0.693147;FS=0;MQ0F=0;MQ=20;MQSBZ=-0.83205;DP=1934;DP4=0,0,908,877;AN=38;AC=38;ANN=A|missense_variant|MODERATE|CAGL0K00539g|CAGL0K00539g|transcript|CAGL0K00539g-T|protein_coding|1/1|c.836A>T|p.Glu279Val|1225/1794|836/1371|279/456||,A|upstream_gene_variant|MODIFIER|CAGL0K00517g|CAGL0K00517g|transcript|CAGL0K00517g-T|protein_coding||c.-1401A>T|||||1079|,A|upstream_gene_variant|MODI…	1/1:211,255,0	1/1:201,178,0	1/1:219,255,0	1/1:211,226,0	1/1:207,255,0	1/1:216,255,0	1/1:221,255,0	1/1:215,255,0	1/1:210,229,0
ChrG_C_glabrata_CBS138	95352	T	C	181.416	VDB=0.458956;SGB=-0.693147;FS=0;MQ0F=0;MQ=20;DP=105;DP4=0,0,52,47;AN=2;AC=2;ANN=C|missense_variant|MODERATE|FKS1|CAGL0G01034g|transcript|CAGL0G01034g-T|protein_coding|1/1|c.1885T>C|p.Ser629Pro|2159/6197|1885/5592|629/1863||,C|upstream_gene_variant|MODIFIER|GAS3|CAGL0G01056g|transcript|CAGL0G01056g-T|protein_coding||c.-4309T>C|||||4171|,C|downstream_gene_variant|MODIFIER|CAGL0G01012g|CAGL0G01012g|…	./.:.	./.:.	1/1:211,255,0	./.:.	./.:.	./.:.	./.:.	./.:.	./.:.	FKS1
ChrG_C_glabrata_CBS138	95358	A	G	180.421	VDB=0.926363;SGB=-0.693147;MQSBZ=1;FS=0;MQ0F=0;MQ=19;DP=184;DP4=0,0,81,93;AN=4;AC=4;ANN=G|missense_variant|MODERATE|FKS1|CAGL0G01034g|transcript|CAGL0G01034g-T|protein_coding|1/1|c.1891A>G|p.Arg631Gly|2165/6197|1891/5592|631/1863||,G|upstream_gene_variant|MODIFIER|GAS3|CAGL0G01056g|transcript|CAGL0G01056g-T|protein_coding||c.-4303A>G|||||4165|,G|downstream_gene_variant|MODIFIER|CAGL0G01012g|CAGL0…	./.:.	./.:.	./.:.	1/1:201,223,0	1/1:210,255,0	./.:.	./.:.	./.:.	./.:.	FKS1
ChrC_C_glabrata_CBS138	107657	T	G	183.375	VDB=0.0367692;SGB=-0.693147;MQSBZ=1.26439;FS=0;MQ0F=0;MQ=19;RPBZ=-0.482819;MQBZ=-0.184089;BQBZ=2.97701;SCBZ=0.129099;DP=1354;DP4=1,7,727,563;AN=42;AC=42;ANN=G|missense_variant|MODERATE|CAGL0C01078g|CAGL0C01078g|transcript|CAGL0C01078g-T|protein_coding|1/1|c.1102T>G|p.Cys368Gly|1102/1350|1102/1350|368/449||,G|3_prime_UTR_variant|MODIFIER|CAGL0C01067g|CAGL0C01067g|transcript|CAGL0C01067g-T|protein_…	1/1:189,169,0	1/1:205,160,0	1/1:208,169,0	1/1:198,123,0	1/1:201,166,0	1/1:190,181,0	1/1:205,205,0	1/1:200,144,0	1/1:189,163,0
ChrC_C_glabrata_CBS138	107669	T	G	192.416	VDB=0.00186254;SGB=-0.693147;MQSBZ=1.17803;FS=0;MQ0F=0;MQ=19;DP=1248;DP4=0,0,663,538;AN=42;AC=42;ANN=G|missense_variant|MODERATE|CAGL0C01078g|CAGL0C01078g|transcript|CAGL0C01078g-T|protein_coding|1/1|c.1114T>G|p.Cys372Gly|1114/1350|1114/1350|372/449||,G|3_prime_UTR_variant|MODIFIER|CAGL0C01067g|CAGL0C01067g|transcript|CAGL0C01067g-T|protein_coding|1/1|c.*1268T>G|||||1268|,G|downstream_gene_varian…	1/1:184,157,0	1/1:203,148,0	1/1:207,157,0	1/1:197,108,0	1/1:206,172,0	1/1:189,163,0	1/1:205,196,0	1/1:194,129,0	1/1:190,157,0
ChrI_C_glabrata_CBS138	248677	TA	T	188.416	INDEL;IDV=79;IMF=0.603053;VDB=0.681538;SGB=-0.693147;RPBZ=-1.87525;MQBZ=4.65823;SCBZ=-4.47513;FS=0;MQ0F=0;MQ=20;MQSBZ=-1.68605;DP=1803;DP4=2,2,848,821;AN=42;AC=42;ANN=T|frameshift_variant|HIGH|CAGL0I02816g|CAGL0I02816g|transcript|CAGL0I02816g-T|protein_coding|1/1|c.15delT|p.Thr6fs|15/876|15/876|5/291||,T|upstream_gene_variant|MODIFIER|CAGL0I02750g|CAGL0I02750g|transcript|CAGL0I02750g-T|protein_co…	1/1:215,222,0	1/1:204,235,0	1/1:203,255,0	1/1:205,202,0	1/1:207,229,0	1/1:214,255,0	1/1:218,255,0	1/1:210,250,0	1/1:211,201,0
ChrI_C_glabrata_CBS138	248722	CG	C	184.416	INDEL;IDV=87;IMF=0.621429;VDB=0.0014561;SGB=-0.693147;RPBZ=-2.4022;MQBZ=4.47105;MQSBZ=-1.04654;SCBZ=-4.42632;FS=0;MQ0F=0;MQ=19;DP=1844;DP4=2,0,907,824;AN=42;AC=42;ANN=C|frameshift_variant|HIGH|CAGL0I02838g|CAGL0I02838g|transcript|CAGL0I02838g-T|protein_coding|1/1|c.1949delC|p.Pro650fs|1949/1968|1949/1968|650/655||,C|upstream_gene_variant|MODIFIER|CAGL0I02750g|CAGL0I02750g|transcript|CAGL0I02750g-…	1/1:209,255,0	1/1:206,255,0	1/1:203,228,0	1/1:211,217,0	1/1:214,255,0	1/1:210,255,0	1/1:211,240,0	1/1:213,255,0	1/1:209,226,0
ChrD_C_glabrata_CBS138	309522	G	C	187.382	VDB=0.75803;SGB=-0.693147;FS=0;MQ0F=0;MQ=20;RPBZ=-1.62764;BQBZ=2.54199;DP=190;DP4=1,0,81,94;AN=4;AC=4;ANN=C|missense_variant|MODERATE|KAR2|CAGL0D02948g|transcript|CAGL0D02948g-T|protein_coding|1/1|c.1332G>C|p.Lys444Asn|1376/2260|1332/2004|444/667||,C|upstream_gene_variant|MODIFIER|CAGL0D02904g|CAGL0D02904g|transcript|CAGL0D02904g-T|protein_coding||c.-3907C>G|||||3745|,C|upstream_gene_variant|MODI…	./.:.	./.:.	./.:.	1/1:213,232,0	1/1:214,255,0	./.:.	./.:.	./.:.	./.:.	KAR2
ChrK_C_glabrata_CBS138	375344	ACTT	A	185.416	INDEL;IDV=86;IMF=0.573333;VDB=0.0585397;SGB=-0.693147;RPBZ=-1.94786;MQBZ=4.13834;MQSBZ=-0.721784;SCBZ=-5.99419;FS=0;MQ0F=0;MQ=19;DP=186;DP4=0,0,75,92;AN=4;AC=4;ANN=A|disruptive_inframe_deletion|MODERATE|FKS2|CAGL0K04037g|transcript|CAGL0K04037g-T|protein_coding|1/1|c.1977_1979delCTT|p.Phe659del|2624/7505|1977/5694|659/1897||INFO_REALIGN_3_PRIME,A|upstream_gene_variant|MODIFIER|CAGL0K03993g|CAGL0K…	./.:.	./.:.	./.:.	./.:.	./.:.	./.:.	1/1:214,244,0	1/1:215,255,0	./.:.	FKS2
ChrK_C_glabrata_CBS138	375349	T	G	167.416	VDB=0.676629;SGB=-0.693147;FS=0;MQ0F=0;MQ=20;DP=71;DP4=0,0,35,29;AN=2;AC=2;ANN=G|missense_variant|MODERATE|FKS2|CAGL0K04037g|transcript|CAGL0K04037g-T|protein_coding|1/1|c.1975T>G|p.Phe659Val|2622/7505|1975/5694|659/1897||,G|upstream_gene_variant|MODIFIER|CAGL0K03993g|CAGL0K03993g|transcript|CAGL0K03993g-T|protein_coding||c.-5386A>C|||||4256|,G|downstream_gene_variant|MODIFIER|CAGL0K04015g|CAGL0K…	./.:.	./.:.	./.:.	./.:.	./.:.	./.:.	./.:.	./.:.	1/1:197,193,0	FKS2
ChrK_C_glabrata_CBS138	375361	T	C	185.416	VDB=0.36142;SGB=-0.693147;FS=0;MQ0F=0;MQ=20;DP=167;DP4=0,0,74,80;AN=4;AC=4;ANN=C|missense_variant|MODERATE|FKS2|CAGL0K04037g|transcript|CAGL0K04037g-T|protein_coding|1/1|c.1987T>C|p.Ser663Pro|2634/7505|1987/5694|663/1897||,C|upstream_gene_variant|MODIFIER|CAGL0K03993g|CAGL0K03993g|transcript|CAGL0K03993g-T|protein_coding||c.-5398A>G|||||4268|,C|downstream_gene_variant|MODIFIER|CAGL0K04015g|CAGL0K…	1/1:215,250,0	1/1:209,214,0	./.:.	./.:.	./.:.	./.:.	./.:.	./.:.	./.:.	FKS2
ChrK_C_glabrata_CBS138	375367	A	G	172.421	VDB=0.104177;SGB=-0.693147;FS=0;MQ0F=0;MQ=20;DP=112;DP4=0,0,56,51;AN=2;AC=2;ANN=G|missense_variant|MODERATE|FKS2|CAGL0K04037g|transcript|CAGL0K04037g-T|protein_coding|1/1|c.1993A>G|p.Arg665Gly|2640/7505|1993/5694|665/1897||,G|upstream_gene_variant|MODIFIER|CAGL0K03993g|CAGL0K03993g|transcript|CAGL0K03993g-T|protein_coding||c.-5404T>C|||||4274|,G|downstream_gene_variant|MODIFIER|CAGL0K04015g|CAGL0…	./.:.	./.:.	./.:.	./.:.	./.:.	1/1:202,255,0	./.:.	./.:.	./.:.	FKS2
ChrJ_C_glabrata_CBS138	387161	ACT	A	188.416	INDEL;IDV=75;IMF=0.334821;VDB=0.00346285;SGB=-0.693147;RPBZ=-5.0275;MQBZ=4.99306;MQSBZ=-1;SCBZ=-7.67375;FS=0;MQ0F=0;MQ=20;DP=1576;DP4=4,1,697,679;AN=42;AC=42;ANN=A|frameshift_variant|HIGH|CAGL0J04114g|CAGL0J04114g|transcript|CAGL0J04114g-T|protein_coding|1/1|c.673_674delAG|p.Ser225fs|932/1548|673/912|225/303||,A|upstream_gene_variant|MODIFIER|CAGL0J04026g|CAGL0J04026g|transcript|CAGL0J04026g-T|pr…	1/1:205,207,0	1/1:210,205,0	1/1:211,189,0	1/1:209,169,0	1/1:208,157,0	1/1:205,219,0	1/1:201,214,0	1/1:206,205,0	1/1:211,172,0
ChrJ_C_glabrata_CBS138	387196	AC	A	182.416	INDEL;IDV=77;IMF=0.353211;VDB=0.0935983;SGB=-0.693147;RPBZ=-4.59641;MQBZ=5.13754;SCBZ=-6.47008;FS=0;MQ0F=0;MQ=20;MQSBZ=1.51926;DP=1587;DP4=6,2,773,691;AN=42;AC=42;ANN=A|frameshift_variant|HIGH|CAGL0J04114g|CAGL0J04114g|transcript|CAGL0J04114g-T|protein_coding|1/1|c.639delG|p.Tyr214fs|897/1548|639/912|213/303||,A|upstream_gene_variant|MODIFIER|CAGL0J04026g|CAGL0J04026g|transcript|CAGL0J04026g-T|pr…	1/1:187,229,0	1/1:205,247,0	1/1:204,195,0	1/1:202,202,0	1/1:189,154,0	1/1:199,216,0	1/1:196,217,0	1/1:198,172,0	1/1:196,194,0
ChrJ_C_glabrata_CBS138	398441	C	A	193.416	VDB=0.450516;SGB=-0.693147;FS=0;MQ0F=0;MQ=20;DP=1711;DP4=0,0,787,816;AN=42;AC=42;ANN=A|missense_variant|MODERATE|CAGL0J04246g|CAGL0J04246g|transcript|CAGL0J04246g-T|protein_coding|1/1|c.359C>A|p.Pro120Gln|671/3543|359/1212|120/403||,A|upstream_gene_variant|MODIFIER|HSP12|CAGL0J04202g|transcript|CAGL0J04202g-T|protein_coding||c.-4519G>T|||||4008|,A|downstream_gene_variant|MODIFIER|CAGL0J04224g|CAG…	1/1:214,226,0	1/1:214,135,0	1/1:208,253,0	1/1:212,220,0	1/1:210,253,0	1/1:222,255,0	1/1:212,247,0	1/1:213,255,0	1/1:213,244,0
ChrF_C_glabrata_CBS138	431821	C	A	180.416	VDB=0.526801;SGB=-0.693147;FS=0;MQ0F=0;MQ=20;DP=92;DP4=0,0,44,41;AN=2;AC=2;ANN=A|missense_variant|MODERATE|CAGL0F04323g|CAGL0F04323g|transcript|CAGL0F04323g-T|protein_coding|1/1|c.968C>A|p.Ala323Glu|1035/2102|968/1986|323/661||,A|upstream_gene_variant|MODIFIER|CAGL0F04367g|CAGL0F04367g|transcript|CAGL0F04367g-T|protein_coding||c.-4833C>A|||||4443|,A|downstream_gene_variant|MODIFIER|CAGL0F04301g|C…	./.:.	1/1:210,255,0	./.:.	./.:.	./.:.	./.:.	./.:.	./.:.	./.:.	POL12
ChrJ_C_glabrata_CBS138	490518	A	T	123.394	VDB=0.270055;SGB=-0.693147;RPBZ=2.67203;MQBZ=0.518206;MQSBZ=4.13238;BQBZ=1.67762;FS=0;MQ0F=0.480519;MQ=8;SCBZ=-2.71589;DP=1637;DP4=15,98,376,884;AN=42;AC=42;ANN=T|missense_variant|MODERATE|CAGL0J05159g|CAGL0J05159g|transcript|CAGL0J05159g-T|protein_coding|1/1|c.3819T>A|p.Asp1273Glu|3941/4939|3819/4590|1273/1529||,T|upstream_gene_variant|MODIFIER|BTN1|CAGL0J05104g|transcript|CAGL0J05104g-T|protein…	1/1:84,61,0	1/1:104,146,0	1/1:131,139,0	1/1:112,117,0	1/1:95,135,0	1/1:121,91,0	1/1:150,177,0	1/1:100,71,0	1/1:115,127,0
ChrB_C_glabrata_CBS138	498888	TA	T	203.417	INDEL;IDV=59;IMF=0.746835;VDB=5.93009e-05;SGB=-0.693147;RPBZ=0.231341;MQBZ=2.92538;MQSBZ=1;SCBZ=-6.99661;FS=0;MQ0F=0;MQ=19;DP=1644;DP4=2,1,683,781;AN=42;AC=42;ANN=T|frameshift_variant&stop_lost&splice_region_variant|HIGH|CAGL0B05126g|CAGL0B05126g|transcript|CAGL0B05126g-T|protein_coding|1/1|c.692delA|p.Ter231fs|692/693|692/693|231/230||,T|frameshift_variant&stop_lost|HIGH|AWP9|CAGL0B05093g|transc…	1/1:206,159,0	1/1:205,153,0	1/1:216,184,0	1/1:206,157,0	1/1:222,211,0	1/1:216,255,0	1/1:210,214,0	1/1:218,253,0	1/1:214,181,0
ChrB_C_glabrata_CBS138	498890	G	C	192.416	VDB=3.80958e-09;SGB=-0.693145;MQSBZ=1.18818;FS=0;MQ0F=0;MQ=19;RPBZ=0.43366;BQBZ=4.69042;DP=1420;DP4=0,1,397,489;AN=40;AC=40;ANN=C|stop_lost&splice_region_variant|HIGH|CAGL0B05126g|CAGL0B05126g|transcript|CAGL0B05126g-T|protein_coding|1/1|c.693G>C|p.Ter231Tyrext*?|693/693|693/693|231/230||,C|stop_lost|HIGH|AWP9|CAGL0B05093g|transcript|CAGL0B05093g-T|protein_coding|1/1|c.693G>C|p.Ter231Tyrext*?|693…	1/1:210,123,0	1/1:205,117,0	1/1:212,117,0	1/1:202,93,0	1/1:222,135,0	1/1:211,157,0	1/1:205,160,0	1/1:210,160,0	1/1:90,24,0
ChrB_C_glabrata_CBS138	501343	AC	A	202.417	INDEL;IDV=75;IMF=0.9375;VDB=0.622811;SGB=-0.693147;RPBZ=-3.72827;MQBZ=-0.367482;MQSBZ=-1.73416;SCBZ=-8.88346;FS=0;MQ0F=0;MQ=19;DP=1823;DP4=0,0,1011,746;AN=42;AC=42;ANN=A|frameshift_variant|HIGH|CAGL0B05148g|CAGL0B05148g|transcript|CAGL0B05148g-T|protein_coding|1/1|c.298delC|p.Gln100fs|298/318|298/318|100/105||,A|3_prime_UTR_variant|MODIFIER|AWP9|CAGL0B05093g|transcript|CAGL0B05093g-T|protein_codi…	1/1:199,226,0	1/1:191,166,0	1/1:207,255,0	1/1:192,223,0	1/1:190,229,0	1/1:204,253,0	1/1:215,255,0	1/1:201,255,0	1/1:196,184,0
ChrL_C_glabrata_CBS138	563066	T	TTGGTTTTGT	144.077	INDEL;IDV=29;IMF=0.177914;VDB=2.23991e-08;SGB=-0.693079;RPBZ=0.625443;MQBZ=1.50116;MQSBZ=1.91943;SCBZ=-4.21337;FS=0;MQ0F=0;MQ=17;DP=79;DP4=2,2,13,16;AN=2;AC=2;ANN=TTGGTTTTGT|conservative_inframe_insertion|MODERATE|CAGL0L04928g|CAGL0L04928g|transcript|CAGL0L04928g-T|protein_coding|1/1|c.920_921insACAAAACCA|p.Gly307_Gln308insGlnAsnGln|1151/3544|920/3141|307/1046||,TTGGTTTTGT|upstream_gene_variant|M…	1/1:171,40,0	./.:.	./.:.	./.:.	./.:.	./.:.	./.:.	./.:.	./.:.	NUP100
ChrD_C_glabrata_CBS138	650725	G	T	161.421	VDB=0.00629536;SGB=-0.693147;MQSBZ=1.08376;FS=0;MQ0F=0;MQ=19;RPBZ=-1.48278;MQBZ=2.74968;BQBZ=2.18243;SCBZ=0.696069;DP=1601;DP4=6,8,1146,390;AN=42;AC=42;ANN=T|missense_variant|MODERATE|EPA21|CAGL0D06732g|transcript|CAGL0D06732g-T|protein_coding|1/1|c.1243G>T|p.Asp415Tyr|1243/2217|1243/1287|415/428||,T|upstream_gene_variant|MODIFIER|CAGL0D06710g|CAGL0D06710g|transcript|CAGL0D06710g-T|protein_coding…	1/1:183,205,0	1/1:152,163,0	1/1:170,223,0	1/1:165,202,0	1/1:178,207,0	1/1:174,207,0	1/1:177,207,0	1/1:170,163,0	1/1:170,205,0
ChrD_C_glabrata_CBS138	650759	CA	C	178.416	INDEL;IDV=34;IMF=0.566667;VDB=1.43709e-08;SGB=-0.693132;RPBZ=-4.40276;MQBZ=0.778939;MQSBZ=1.05195;SCBZ=-5.86539;FS=0;MQ0F=0;MQ=19;DP=1254;DP4=10,1,349,367;AN=42;AC=42;ANN=C|frameshift_variant|HIGH|EPA21|CAGL0D06732g|transcript|CAGL0D06732g-T|protein_coding|1/1|c.1278delA|p.Cys427fs|1278/2217|1278/1287|426/428||,C|upstream_gene_variant|MODIFIER|CAGL0D06710g|CAGL0D06710g|transcript|CAGL0D06710g-T|p…	1/1:200,90,0	1/1:180,72,0	1/1:197,96,0	1/1:184,61,0	1/1:208,117,0	1/1:197,117,0	1/1:199,83,0	1/1:195,75,0	1/1:192,96,0
ChrG_C_glabrata_CBS138	653876	A	C	192.416	VDB=0.960015;SGB=-0.693147;FS=0;MQ0F=0;MQ=20;MQSBZ=-0.856349;DP=1694;DP4=0,0,733,872;AN=42;AC=42;ANN=C|missense_variant|MODERATE|CAGL0G06842g|CAGL0G06842g|transcript|CAGL0G06842g-T|protein_coding|1/1|c.277T>G|p.Tyr93Asp|306/3250|277/3120|93/1039||,C|upstream_gene_variant|MODIFIER|CAGL0G06820g|CAGL0G06820g|transcript|CAGL0G06820g-T|protein_coding||c.-3208T>G|||||3149|,C|upstream_gene_variant|MODIF…	1/1:222,238,0	1/1:222,193,0	1/1:221,235,0	1/1:214,241,0	1/1:207,241,0	1/1:216,244,0	1/1:214,255,0	1/1:220,255,0	1/1:202,135,0
ChrG_C_glabrata_CBS138	653922	A	C	193.416	VDB=0.461174;SGB=-0.693147;FS=0;MQ0F=0;MQ=20;MQSBZ=-1.01504;RPBZ=0.0577655;BQBZ=3.27206;DP=1640;DP4=1,0,766,790;AN=42;AC=42;ANN=C|missense_variant|MODERATE|CAGL0G06842g|CAGL0G06842g|transcript|CAGL0G06842g-T|protein_coding|1/1|c.231T>G|p.Asp77Glu|260/3250|231/3120|77/1039||,C|upstream_gene_variant|MODIFIER|CAGL0G06820g|CAGL0G06820g|transcript|CAGL0G06820g-T|protein_coding||c.-3254T>G|||||3195|,C|…	1/1:217,235,0	1/1:217,199,0	1/1:221,244,0	1/1:211,208,0	1/1:203,223,0	1/1:210,229,0	1/1:217,255,0	1/1:215,255,0	1/1:206,172,0
ChrG_C_glabrata_CBS138	653994	A	C	187.416	VDB=0.264381;SGB=-0.693147;FS=0;MQ0F=0;MQ=20;RPBZ=-1.49156;BQBZ=2.47132;SCBZ=0.186739;DP=1645;DP4=2,0,788,760;AN=42;AC=42;ANN=C|missense_variant|MODERATE|CAGL0G06842g|CAGL0G06842g|transcript|CAGL0G06842g-T|protein_coding|1/1|c.159T>G|p.His53Gln|188/3250|159/3120|53/1039||,C|upstream_gene_variant|MODIFIER|CAGL0G06820g|CAGL0G06820g|transcript|CAGL0G06820g-T|protein_coding||c.-3326T>G|||||3267|,C|up…	1/1:213,253,0	1/1:212,172,0	1/1:211,223,0	1/1:204,223,0	1/1:208,247,0	1/1:210,219,0	1/1:217,255,0	1/1:216,255,0	1/1:198,208,0
ChrK_C_glabrata_CBS138	742467	T	C	146.416	VDB=0.17899;SGB=-0.692976;MQSBZ=-0.2;FS=0;MQ0F=0;MQ=19;DP=425;DP4=0,0,43,382;AN=42;AC=42;ANN=C|missense_variant|MODERATE|CAGL0K07502g|CAGL0K07502g|transcript|CAGL0K07502g-T|protein_coding|1/1|c.119T>C|p.Phe40Ser|119/642|119/642|40/213||,C|upstream_gene_variant|MODIFIER|CAGL0K07458g|CAGL0K07458g|transcript|CAGL0K07458g-T|protein_coding||c.-3188A>G|||||3157|,C|upstream_gene_variant|MODIFIER|PGM1|CA…	1/1:118,78,0	1/1:143,51,0	1/1:158,51,0	1/1:122,72,0	1/1:116,60,0	1/1:176,75,0	1/1:113,39,0	1/1:145,63,0	1/1:175,51,0
ChrK_C_glabrata_CBS138	742513	G	C	153.42	VDB=0.449197;SGB=-0.69168;FS=0;MQ0F=0;MQ=20;RPBZ=0.385894;BQBZ=1.03142;SCBZ=-1.03633;MQBZ=-0.2;MQSBZ=1;DP=428;DP4=3,0,143,282;AN=42;AC=42;ANN=C|missense_variant|MODERATE|CAGL0K07502g|CAGL0K07502g|transcript|CAGL0K07502g-T|protein_coding|1/1|c.165G>C|p.Trp55Cys|165/642|165/642|55/213||,C|upstream_gene_variant|MODIFIER|CAGL0K07458g|CAGL0K07458g|transcript|CAGL0K07458g-T|protein_coding||c.-3234C>G||…	1/1:131,54,0	1/1:155,57,0	1/1:121,32,0	1/1:158,72,0	1/1:133,42,0	1/1:145,55,0	1/1:148,51,0	1/1:135,46,0	1/1:159,60,0
ChrK_C_glabrata_CBS138	742527	T	C	149.416	VDB=0.472149;SGB=-0.69168;RPBZ=1.64875;BQBZ=1.52832;SCBZ=0.854627;FS=0;MQ0F=0;MQ=20;MQSBZ=0.912871;MQBZ=-0.235702;DP=381;DP4=12,0,148,218;AN=42;AC=42;ANN=C|missense_variant|MODERATE|CAGL0K07502g|CAGL0K07502g|transcript|CAGL0K07502g-T|protein_coding|1/1|c.179T>C|p.Phe60Ser|179/642|179/642|60/213||,C|upstream_gene_variant|MODIFIER|CAGL0K07458g|CAGL0K07458g|transcript|CAGL0K07458g-T|protein_coding||…	1/1:131,46,0	1/1:141,45,0	1/1:148,37,0	1/1:172,60,0	1/1:132,26,0	1/1:173,63,0	1/1:131,26,0	1/1:140,43,0	1/1:162,43,0
ChrK_C_glabrata_CBS138	742535	T	C	150.298	VDB=0.651573;SGB=-0.689466;FS=0;MQ0F=0;MQ=20;RPBZ=-0.21725;BQBZ=1.51036;SCBZ=-1.62184;MQBZ=-0.435985;MQSBZ=1.22209;DP=357;DP4=7,2,171,172;AN=42;AC=42;ANN=C|missense_variant|MODERATE|CAGL0K07502g|CAGL0K07502g|transcript|CAGL0K07502g-T|protein_coding|1/1|c.187T>C|p.Phe63Leu|187/642|187/642|63/213||,C|upstream_gene_variant|MODIFIER|CAGL0K07458g|CAGL0K07458g|transcript|CAGL0K07458g-T|protein_coding||…	1/1:168,48,0	1/1:146,34,0	1/1:138,48,0	1/1:157,37,0	1/1:130,26,0	1/1:154,45,0	1/1:143,42,0	1/1:163,48,0	1/1:151,51,0
ChrK_C_glabrata_CBS138	742581	A	C	154.416	VDB=0.00268919;SGB=-0.692562;FS=0;MQ0F=0;MQ=20;MQSBZ=0.654654;RPBZ=-1.66277;MQBZ=3.31662;BQBZ=1.77956;SCBZ=-1.91556;DP=396;DP4=6,0,281,102;AN=42;AC=42;ANN=C|missense_variant|MODERATE|CAGL0K07502g|CAGL0K07502g|transcript|CAGL0K07502g-T|protein_coding|1/1|c.233A>C|p.Asn78Thr|233/642|233/642|78/213||,C|upstream_gene_variant|MODIFIER|CAGL0K07458g|CAGL0K07458g|transcript|CAGL0K07458g-T|protein_coding|…	1/1:169,66,0	1/1:142,36,0	1/1:145,57,0	1/1:160,60,0	1/1:145,54,0	1/1:164,58,0	1/1:136,28,0	1/1:163,51,0	1/1:141,46,0
ChrK_C_glabrata_CBS138	742583	T	C	158.416	VDB=0.00238089;SGB=-0.692562;FS=0;MQ0F=0;MQ=20;MQSBZ=0.654654;DP=393;DP4=0,0,284,102;AN=42;AC=42;ANN=C|missense_variant|MODERATE|CAGL0K07502g|CAGL0K07502g|transcript|CAGL0K07502g-T|protein_coding|1/1|c.235T>C|p.Tyr79His|235/642|235/642|79/213||,C|upstream_gene_variant|MODIFIER|CAGL0K07458g|CAGL0K07458g|transcript|CAGL0K07458g-T|protein_coding||c.-3304A>G|||||3273|,C|upstream_gene_variant|MODIFIER…	1/1:169,66,0	1/1:142,36,0	1/1:145,57,0	1/1:155,60,0	1/1:146,54,0	1/1:168,69,0	1/1:156,66,0	1/1:163,51,0	1/1:146,57,0
ChrK_C_glabrata_CBS138	742602	A	C	151.336	VDB=0.0271406;SGB=-0.693021;RPBZ=-1.48699;BQBZ=1.82574;SCBZ=0.517494;FS=0;MQ0F=0;MQ=20;MQSBZ=0.561951;MQBZ=-0.27735;DP=489;DP4=24,0,336,109;AN=42;AC=42;ANN=C|missense_variant|MODERATE|CAGL0K07502g|CAGL0K07502g|transcript|CAGL0K07502g-T|protein_coding|1/1|c.254A>C|p.Asn85Thr|254/642|254/642|85/213||,C|upstream_gene_variant|MODIFIER|CAGL0K07458g|CAGL0K07458g|transcript|CAGL0K07458g-T|protein_coding…	1/1:174,69,0	1/1:151,45,0	1/1:140,72,0	1/1:143,75,0	1/1:153,46,0	1/1:149,69,0	1/1:138,21,0	1/1:146,28,0	1/1:153,72,0
ChrH_C_glabrata_CBS138	745063	T	A	193.421	VDB=0.512886;SGB=-0.693147;MQSBZ=0.774597;FS=0;MQ0F=0;MQ=19;DP=1825;DP4=0,0,903,774;AN=38;AC=38;ANN=A|missense_variant|MODERATE|CAGL0H07601g|CAGL0H07601g|transcript|CAGL0H07601g-T|protein_coding|2/2|c.634A>T|p.Ile212Leu|674/3393|634/3198|212/1065||,A|upstream_gene_variant|MODIFIER|CAGL0H07623g|CAGL0H07623g|transcript|CAGL0H07623g-T|protein_coding||c.-1217T>A|||||1083|,A|upstream_gene_variant|MODI…	1/1:198,241,0	1/1:195,178,0	1/1:206,255,0	1/1:216,255,0	1/1:202,255,0	1/1:223,255,0	1/1:206,255,0	1/1:213,255,0	1/1:215,220,0
ChrH_C_glabrata_CBS138	745064	T	A	193.416	VDB=0.502024;SGB=-0.693147;MQSBZ=0.774597;FS=0;MQ0F=0;MQ=19;DP=1825;DP4=0,0,903,774;AN=38;AC=38;ANN=A|missense_variant|MODERATE|CAGL0H07601g|CAGL0H07601g|transcript|CAGL0H07601g-T|protein_coding|2/2|c.633A>T|p.Lys211Asn|673/3393|633/3198|211/1065||,A|upstream_gene_variant|MODIFIER|CAGL0H07623g|CAGL0H07623g|transcript|CAGL0H07623g-T|protein_coding||c.-1216T>A|||||1082|,A|upstream_gene_variant|MODI…	1/1:196,241,0	1/1:197,181,0	1/1:206,255,0	1/1:215,255,0	1/1:204,255,0	1/1:223,255,0	1/1:207,255,0	1/1:213,255,0	1/1:215,220,0
ChrL_C_glabrata_CBS138	754441	G	A	165.416	VDB=0.394904;SGB=-0.693147;MQSBZ=-1.27657;FS=0;MQ0F=0;MQ=19;DP=78;DP4=0,0,44,27;AN=2;AC=2;ANN=A|missense_variant|MODERATE|YHB1|CAGL0L06666g|transcript|CAGL0L06666g-T|protein_coding|1/1|c.109G>A|p.Glu37Lys|1048/2720|109/1197|37/398||,A|upstream_gene_variant|MODIFIER|PHO81|CAGL0L06622g|transcript|CAGL0L06622g-T|protein_coding||c.-5429C>T|||||4086|,A|downstream_gene_variant|MODIFIER|CAGL0L06644g|CAG…	1/1:195,211,0	./.:.	./.:.	./.:.	./.:.	./.:.	./.:.	./.:.	./.:.	YHB1
ChrJ_C_glabrata_CBS138	881094	T	A	200.416	VDB=0.732305;SGB=-0.693147;FS=0;MQ0F=0;MQ=20;MQSBZ=1.16316;DP=1909;DP4=0,0,876,903;AN=38;AC=38;ANN=A|stop_gained|HIGH|CDC123|CAGL0J08932g|transcript|CAGL0J08932g-T|protein_coding|1/1|c.1012A>T|p.Lys338*|1041/1130|1012/1068|338/355||,A|upstream_gene_variant|MODIFIER|CAGL0J08866g|CAGL0J08866g|transcript|CAGL0J08866g-T|protein_coding||c.-4188A>T|||||4188|,A|upstream_gene_variant|MODIFIER|TUB4|CAGL0J…	1/1:212,255,0	1/1:208,226,0	1/1:206,255,0	1/1:212,255,0	1/1:230,255,0	1/1:226,255,0	1/1:211,255,0	1/1:225,255,0	1/1:208,241,0
ChrM_C_glabrata_CBS138	926262	A	G	188.416	VDB=0.35263;SGB=-0.693147;FS=0;MQ0F=0;MQ=20;DP=1619;DP4=0,0,807,730;AN=42;AC=42;ANN=G|missense_variant|MODERATE|AIM24|CAGL0M09317g|transcript|CAGL0M09317g-T|protein_coding|1/1|c.19A>G|p.Lys7Glu|19/1164|19/1164|7/387||,G|upstream_gene_variant|MODIFIER|CAGL0M09207g|CAGL0M09207g|transcript|CAGL0M09207g-T|protein_coding||c.-3954T>C|||||3858|,G|upstream_gene_variant|MODIFIER|CSN12|CAGL0M09251g|transcr…	1/1:210,229,0	1/1:207,184,0	1/1:213,232,0	1/1:216,205,0	1/1:205,250,0	1/1:208,255,0	1/1:218,247,0	1/1:210,255,0	1/1:203,178,0
ChrF_C_glabrata_CBS138	926389	TA	T	199.416	INDEL;IDV=56;IMF=0.965517;VDB=0.0884768;SGB=-0.693147;RPBZ=-2.38732;MQBZ=-0.188982;MQSBZ=0.883883;FS=0;MQ0F=0;MQ=19;SCBZ=-8.3666;DP=1850;DP4=1,1,966,795;AN=42;AC=42;ANN=T|frameshift_variant|HIGH|CAGL0F09273g|CAGL0F09273g|transcript|CAGL0F09273g-T|protein_coding|1/1|c.449delA|p.Tyr150fs|552/1263|449/465|150/154||	1/1:202,169,0	1/1:202,211,0	1/1:207,213,0	1/1:210,184,0	1/1:207,247,0	1/1:210,255,0	1/1:199,235,0	1/1:202,232,0	1/1:205,232,0
ChrJ_C_glabrata_CBS138	1188865	CA	C	215.418	INDEL;IDV=76;IMF=0.808511;VDB=0.0415783;SGB=-0.693147;RPBZ=3.32697;MQBZ=5.17424;MQSBZ=-0.899735;SCBZ=-7.19563;FS=0;MQ0F=0;MQ=20;DP=2190;DP4=4,1,1076,999;AN=42;AC=42;ANN=C|frameshift_variant|HIGH|CAGL0J11979g|CAGL0J11979g|transcript|CAGL0J11979g-T|protein_coding|1/1|c.690delA|p.Phe231fs|690/708|690/708|230/235||,C|frameshift_variant|HIGH|AWP4|CAGL0J11990g|transcript|CAGL0J11990g-T|protein_coding|1…	1/1:214,229,0	1/1:208,244,0	1/1:212,255,0	1/1:208,235,0	1/1:225,253,0	1/1:215,255,0	1/1:217,255,0	1/1:213,255,0	1/1:213,232,0
ChrJ_C_glabrata_CBS138	1189480	C	T	207.417	VDB=0.278972;SGB=-0.693147;MQSBZ=1.42349;FS=0;MQ0F=0;MQ=19;DP=2165;DP4=0,0,1005,1046;AN=42;AC=42;ANN=T|missense_variant|MODERATE|CAGL0J12012g|CAGL0J12012g|transcript|CAGL0J12012g-T|protein_coding|1/1|c.583C>T|p.Leu195Phe|583/720|583/720|195/239||,T|3_prime_UTR_variant|MODIFIER|AWP4|CAGL0J11990g|transcript|CAGL0J11990g-T|protein_coding|1/1|c.*596C>T|||||596|,T|upstream_gene_variant|MODIFIER|CAGL0J…	1/1:208,232,0	1/1:207,199,0	1/1:207,255,0	1/1:204,255,0	1/1:215,241,0	1/1:218,255,0	1/1:217,255,0	1/1:223,255,0	1/1:210,255,0
ChrJ_C_glabrata_CBS138	1189611	CG	C	121.415	INDEL;IDV=7;IMF=0.127273;VDB=0.000202367;SGB=-0.636426;RPBZ=-0.711068;MQBZ=1.07044;MQSBZ=1.61558;SCBZ=-3.01713;FS=0;MQ0F=0;MQ=20;BQBZ=-2.10889;DP=838;DP4=0,1,99,102;AN=42;AC=42;ANN=C|frameshift_variant|HIGH|CAGL0J12012g|CAGL0J12012g|transcript|CAGL0J12012g-T|protein_coding|1/1|c.717delG|p.Ter240fs|717/720|717/720|239/239||INFO_REALIGN_3_PRIME,C|3_prime_UTR_variant|MODIFIER|AWP4|CAGL0J11990g|trans…	1/1:108,21,0	1/1:116,30,0	1/1:116,36,0	1/1:109,24,0	1/1:151,39,0	1/1:86,18,0	1/1:121,33,0	1/1:97,27,0	1/1:108,33,0
ChrJ_C_glabrata_CBS138	1190995	TG	T	178.311	INDEL;IDV=153;IMF=0.640167;VDB=1.83708e-10;SGB=-0.693147;RPBZ=-1.80892;MQBZ=2.41236;MQSBZ=2.36668;BQBZ=-2.40748;SCBZ=-5.05616;FS=0;MQ0F=0;MQ=18;DP=3702;DP4=16,124,2383,734;AN=42;AC=42;ANN=T|frameshift_variant|HIGH|CAGL0J12034g|CAGL0J12034g|transcript|CAGL0J12034g-T|protein_coding|1/2|c.197delG|p.Cys66fs|323/1558|197/1173|66/390||,T|3_prime_UTR_variant|MODIFIER|AWP4|CAGL0J11990g|transcript|CAGL0J1…	1/1:194,255,0	1/1:198,255,0	1/1:205,255,0	1/1:198,255,0	1/1:181,255,0	1/1:186,255,0	1/1:187,255,0	1/1:179,255,0	1/1:179,255,0
ChrJ_C_glabrata_CBS138	1191149	CTG	C	105.307	INDEL;IDV=92;IMF=0.613333;VDB=5.51267e-11;SGB=-0.693147;RPBZ=-3.85893;MQBZ=1.87618;MQSBZ=0.506837;BQBZ=-2.0615;SCBZ=-5.26565;FS=0;MQ0F=0;MQ=18;DP=2695;DP4=1,47,11,2007;AN=42;AC=42;ANN=C|frameshift_variant|HIGH|CAGL0J12034g|CAGL0J12034g|transcript|CAGL0J12034g-T|protein_coding|1/2|c.351_352delTG|p.Asp118fs|477/1558|351/1173|117/390||,C|3_prime_UTR_variant|MODIFIER|AWP4|CAGL0J11990g|transcript|CAGL…	1/1:100,227,0	1/1:117,241,0	1/1:106,251,0	1/1:91,253,0	1/1:88,255,0	1/1:118,236,0	1/1:95,255,0	1/1:107,255,0	1/1:124,255,0
ChrM_C_glabrata_CBS138	1245765	AG	A	187.416	INDEL;IDV=85;IMF=0.732759;VDB=0.0456675;SGB=-0.693147;RPBZ=-1.37911;MQBZ=3.35582;SCBZ=-7.07728;FS=0;MQ0F=0;MQ=20;MQSBZ=0.964901;BQBZ=-1.96911;DP=1575;DP4=4,0,791,681;AN=42;AC=42;ANN=A|frameshift_variant|HIGH|CAGL0M12496g|CAGL0M12496g|transcript|CAGL0M12496g-T|protein_coding|1/1|c.476delC|p.Pro159fs|476/2071|476/837|159/278||,A|upstream_gene_variant|MODIFIER|RHR2|CAGL0M12430g|transcript|CAGL0M1243…	1/1:208,255,0	1/1:203,247,0	1/1:211,226,0	1/1:194,178,0	1/1:208,201,0	1/1:217,255,0	1/1:212,255,0	1/1:202,181,0	1/1:200,202,0
ChrM_C_glabrata_CBS138	1358285	C	A	204.417	VDB=0.657582;SGB=-0.693147;MQSBZ=0.874475;FS=0;MQ0F=0;MQ=19;RPBZ=-1.11558;BQBZ=0.0596147;SCBZ=-8.12404;DP=2206;DP4=0,1,984,1094;AN=38;AC=38;ANN=A|missense_variant|MODERATE|MP65|CAGL0M13805g|transcript|CAGL0M13805g-T|protein_coding|1/1|c.889G>T|p.Val297Phe|2425/2796|889/1116|297/371||,A|upstream_gene_variant|MODIFIER|YME2|CAGL0M13761g|transcript|CAGL0M13761g-T|protein_coding||c.-5117G>T|||||4931|,…	1/1:215,255,0	1/1:228,255,0	1/1:218,255,0	1/1:218,255,0	1/1:226,255,0	1/1:226,255,0	1/1:225,255,0	1/1:223,255,0	1/1:215,232,0
