# Supplementary material for: Multidimensional assessment of in-host fitness costs of echinocandin resistance in the opportunistic fungal pathogen Candida glabrata reveals the niche-specific requirement for FKS1 and FKS2 during infection and gut colonization
Source: Antimicrob Agents Chemother. 2026 Mar 23;70(5):e01801-25. doi: 10.1128/aac.01801-25 (PMC13148028; doi:10.1128/aac.01801-25)
Supplement: Table S2 — The RNAseq data of C. glabrata during interaction with THP1 macrophages. [file aac.01801-25-s0004.xlsx]

## Sheet: fks1d_vs_CBS138_3h
genes	baseMean	log2FoldChange	lfcSE	stat	pvalue	padj	regulation	gene_description
CAGL0A00105g	0.451588	-2.32557	2.23101	-1.04238	0.297234	0.512908	Non-significant	Protein of unknown function
CAGL0A00116g	2.02685	-2.26139	1.15044	-1.96568	0.049336	0.177515	Non-significant	Protein of unknown function
CAGL0A00132g	3.83303	1.18515	0.914215	1.29636	0.19485	0.401336	Non-significant	Protein of unknown function
CAGL0A00154g	13.8622	0.988243	0.432105	2.28704	0.0221932	0.10925	Non-significant	Protein of unknown function
CAGL0A00165g	71.8174	0.478794	0.263843	1.81469	0.0695719	0.21889	Non-significant	Protein of unknown function
CAGL0A00187g	117.902	0.13209	0.177375	0.744695	0.456456	0.662781	Non-significant	Has domain(s) with predicted metal ion binding activity
CAGL0A00209g	347.174	0.20275	0.235864	0.859608	0.390005	0.601201	Non-significant	Ortholog(s) have dolichyl-diphosphooligosaccharide-protein glycotransferase activity, role in protein N-linked glycosylation and oligosaccharyltransferase complex localization
CAGL0A00231g	77.8815	0.0604296	0.221528	0.272785	0.785018	0.891713	Non-significant	Ortholog(s) have protein kinase activity and role in protein phosphorylation
CAGL0A00253g	174.154	0.750266	0.247586	3.03032	0.00244293	0.0298359	Non-significant	Ortholog(s) have protein-membrane adaptor activity, role in mitophagy, protein insertion into ER membrane, retrograde vesicle-mediated transport, Golgi to endoplasmic reticulum and GET complex localization
CAGL0A00275g	131.589	-0.128209	0.175987	-0.728511	0.466301	0.670204	Non-significant	Ortholog(s) have protein kinase regulator activity, protein serine/threonine kinase inhibitor activity
CAGL0A00297g	51.1212	-0.442216	0.289852	-1.52566	0.127094	0.310073	Non-significant	Ortholog(s) have ATPase activator activity, chaperone binding activity
CAGL0A00319g	50.513	-0.291197	0.260478	-1.11793	0.263596	0.476004	Non-significant	Ortholog(s) have arginyltransferase activity and role in protein arginylation
CAGL0A00341g	74.1424	1.20186	0.369487	3.25278	0.00114283	0.0197268	Non-significant	Ortholog(s) have fatty acid alpha-oxygenase activity and role in fatty acid alpha-oxidation, sphingoid catabolic process
CAGL0A00363g	523.36	-0.304674	0.197357	-1.54377	0.122644	0.304331	Non-significant	Ortholog(s) have 3-isopropylmalate dehydratase activity, role in leucine biosynthetic process and cytoplasmic stress granule, cytosol localization
CAGL0A00385g	32.3922	0.00527651	0.314105	0.0167986	0.986597	0.994998	Non-significant	Ortholog(s) have role in protein import into nucleus and cytoplasm, nucleus localization
CAGL0A00407g	163.206	-0.0893191	0.197934	-0.451256	0.651805	0.808223	Non-significant	Alpha 1 subunit of the 20S proteasome
CAGL0A00429g	325.226	0.799102	0.254275	3.14267	0.00167415	0.0247007	Non-significant	Putative C24 sterol reductase
CAGL0A00451g	95.7171	-0.152968	0.220044	-0.695169	0.486949	0.687407	Non-significant	Zinc finger transcription factor, activator of drug resistance genes via pleiotropic drug response elements (PDRE); regulates drug efflux pumps and controls multi-drug resistance; gene upregulated and/or mutated in azole-resistant strains
CAGL0A00473g	83.3868	-0.135657	0.172514	-0.786354	0.43166	0.638421	Non-significant	Ortholog(s) have mRNA binding activity and role in negative regulation of translation, nuclear-transcribed mRNA catabolic process, deadenylation-dependent decay, protein localization
CAGL0A00495g	1395.06	0.933994	0.387316	2.41145	0.0158891	0.0888109	Non-significant	Putative plasma membrane proton pump with a predicted role in pH homeostasis
CAGL0A00517g	120.761	-0.00222892	0.589199	-0.00378297	0.996982	0.999252	Non-significant	Ortholog(s) have P-type calcium transporter activity and role in calcium ion transport, cellular calcium ion homeostasis, transmembrane transport
CAGL0A00539g	67.6159	0.0396255	0.273572	0.144845	0.884833	0.946823	Non-significant	Ortholog(s) have role in cytoplasm to vacuole transport by the Cvt pathway, intra-Golgi vesicle-mediated transport and Golgi transport complex localization
CAGL0A00561g	20.354	-0.426756	0.390752	-1.09214	0.274772	0.488668	Non-significant	Ortholog(s) have role in proteasome regulatory particle assembly, ubiquitin-dependent protein catabolic process and cytosol, nucleus localization
CAGL0A00583g	34.8518	0.149647	0.342375	0.437084	0.66205	0.813351	Non-significant	Has domain(s) with predicted DNA binding, DNA-binding transcription factor activity, RNA polymerase II-specific, zinc ion binding activity and role in regulation of transcription, DNA-templated, transcription, DNA-templated
CAGL0A00605g	72.8894	-0.160105	0.234912	-0.681554	0.495521	0.69444	Non-significant	Ortholog(s) have anaphase-promoting complex binding, cyclin binding, ubiquitin ligase activator activity
CAGL0A00627g	76.382	0.571033	0.283072	2.01727	0.0436669	0.164412	Non-significant	Ortholog(s) have role in endoplasmic reticulum to Golgi vesicle-mediated transport
CAGL0A00649g	1.37019	0.464963	1.76818	0.262962	0.79258	0.895483	Non-significant	Protein of unknown function
CAGL0A00715g	7.47338	0.198712	0.661927	0.300203	0.764023	0.879975	Non-significant	Protein of unknown function
CAGL0A00737g	16.761	0.945307	0.433263	2.18183	0.0291219	0.128506	Non-significant	Has domain(s) with predicted transmembrane transporter activity, role in transmembrane transport and integral component of membrane, membrane localization
CAGL0A00781g	79.8668	0.235043	0.203499	1.15501	0.248087	0.461979	Non-significant	Has domain(s) with predicted zinc ion binding activity
CAGL0A00803g	93.0421	0.12515	0.219711	0.56961	0.568942	0.746569	Non-significant	Protein of unknown function
CAGL0A00825g	52.4606	-0.747021	0.279929	-2.66861	0.00761662	0.056032	Non-significant	Has domain(s) with predicted role in chromatin remodeling and nuclear chromosome localization
CAGL0A00847g	44.0522	0.880921	0.306351	2.87552	0.00403358	0.0398231	Non-significant	Ortholog(s) have tRNA-specific adenosine deaminase activity, tRNA-specific adenosine-34 deaminase activity, role in tRNA modification, tRNA wobble adenosine to inosine editing and tRNA-specific adenosine-34 deaminase complex localization
CAGL0A00869g	48.1809	0.678713	0.35855	1.89294	0.0583663	0.196364	Non-significant	Telomerase catalytic subunit
CAGL0A00891g	44.8587	-0.6502	0.350432	-1.85543	0.0635354	0.208443	Non-significant	Ortholog(s) have actin binding, cytoskeletal regulatory protein binding, enzyme activator activity
CAGL0A00913g	75.0357	-0.194872	0.247996	-0.785786	0.431993	0.638421	Non-significant	Ortholog(s) have role in cellular response to DNA damage stimulus, double-strand break repair, meiotic sister chromatid segregation, recombinational repair, replication fork processing
CAGL0A00935g	39.0455	-0.0182942	0.319928	-0.0571824	0.9544	0.981844	Non-significant	Ortholog(s) have role in generation of catalytic spliceosome for first transesterification step, mRNA splicing, via spliceosome, snoRNA splicing and U2-type spliceosomal complex, nucleus, spliceosomal complex localization
CAGL0A00957g	41.8836	-0.0276265	0.274294	-0.100718	0.919774	0.965718	Non-significant	Ortholog(s) have role in ER-dependent peroxisome organization, membrane tubulation, peroxisome organization, regulation of peroxisome organization
CAGL0A00979g	2723.93	0.670164	0.26541	2.52502	0.0115693	0.073714	Non-significant	Ortholog(s) have cytosolic large ribosomal subunit localization
CAGL0A01001g	43.48	-0.104828	0.444902	-0.235621	0.813727	0.908691	Non-significant	Ortholog of S. cerevisiae : YLR326W, C. albicans SC5314 : C2_00270C_A, C. dubliniensis CD36 : Cd36_15250, C. parapsilosis CDC317 : CPAR2_213510 and C. auris B8441 : B9J08_002871
CAGL0A01023g	87.2445	0.106862	0.311551	0.343	0.731598	0.859685	Non-significant	Ortholog(s) have nicotinamide-nucleotide adenylyltransferase activity and role in NAD biosynthetic process
CAGL0A01045g	843.367	-0.691229	0.384493	-1.79776	0.0722143	0.224506	Non-significant	Ortholog(s) have fumarate hydratase activity, role in fumarate metabolic process, tricarboxylic acid cycle and cytosol, mitochondrial matrix, mitochondrion localization
CAGL0A01067g	104.092	-0.675064	0.349185	-1.93326	0.0532042	0.186109	Non-significant	Ortholog of S. cerevisiae : KEL3, C. albicans SC5314 : C1_13720W_A, C. dubliniensis CD36 : Cd36_12710, C. parapsilosis CDC317 : CPAR2_201590 and C. auris B8441 : B9J08_002506
CAGL0A01089g	37.0852	0.0347489	0.362338	0.0959018	0.923599	0.96697	Non-significant	Has domain(s) with predicted alcohol O-acetyltransferase activity and role in alcohol metabolic process
CAGL0A01111g	750.839	0.430146	0.377003	1.14096	0.253886	0.467256	Non-significant	Ortholog(s) have ATPase, proton-transporting ATP synthase activity, rotational mechanism activity and role in ATP synthesis coupled proton transport
CAGL0A01133g	57.1332	-0.555736	0.261848	-2.12236	0.0338073	0.141498	Non-significant	Ortholog(s) have role in cellular response to hydrogen peroxide and mitochondrial inner membrane, vacuolar membrane localization
CAGL0A01155g	39.3176	0.0825076	0.262805	0.31395	0.753559	0.873639	Non-significant	Ortholog(s) have role in establishment of spindle localization, mitotic spindle orientation checkpoint signaling, nuclear migration along microtubule
CAGL0A01177g	45.6114	-1.06178	0.462815	-2.29417	0.0217808	0.107822	Non-significant	Ortholog(s) have phosphatidylinositol phospholipase C activity
CAGL0A01193g	96.6131	-0.381785	0.304749	-1.25279	0.210283	0.418663	Non-significant	Ortholog(s) have ubiquitin-protein transferase inhibitor activity, role in negative regulation of ubiquitin protein ligase activity and cytoplasm, nucleus localization
CAGL0A01199g	756.733	0.631289	0.203063	3.10883	0.0018783	0.0263518	Non-significant	Putative dicarboxylic amino acid permease
CAGL0A01221g	226.882	0.35391	0.242046	1.46216	0.143696	0.334363	Non-significant	Has domain(s) with predicted channel activity, role in transmembrane transport and membrane localization
CAGL0A01243g	168.397	-0.713323	0.276831	-2.57675	0.0099734	0.0669994	Non-significant	Has domain(s) with predicted transmembrane transporter activity, role in transmembrane transport and integral component of membrane localization
CAGL0A01284g	27.5123	-0.850502	0.365856	-2.32469	0.0200885	0.101538	Non-significant	Putative adhesin-like protein; belongs to adhesin cluster I
CAGL0A01325g	9.40245	-0.461772	0.447228	-1.03252	0.301829	0.518627	Non-significant	Has domain(s) with predicted transcription coregulator activity, role in regulation of transcription by RNA polymerase II and mediator complex localization
CAGL0A01366g	33.436	-0.658076	0.385407	-1.70748	0.0877323	0.249007	Non-significant	Putative adhesin; belongs to adhesin cluster I
CAGL0A01408g	7.22447	-1.25059	0.605393	-2.06574	0.038853	0.152241	Non-significant	Ortholog(s) have RNA polymerase II core promoter sequence-specific DNA binding, transcription coactivator activity
CAGL0A01430g	462.094	-0.710007	0.195568	-3.63048	0.00028289	0.00863714	Non-significant	Putative tryptophan synthase; protein abundance increased in ace2 mutant cells
CAGL0A01452g	70.2246	0.24881	0.368708	0.674815	0.499793	0.697697	Non-significant	Putative glucosidase I; glycoside hydrolase; predicted GPI-anchor
CAGL0A01474g	173.967	0.266999	0.237063	1.12628	0.260047	0.473468	Non-significant	Ortholog(s) have fungal-type cell wall localization
CAGL0A01540g	2438.56	0.85523	0.395587	2.16193	0.030624	0.132478	Non-significant	Ortholog(s) have RNA binding, pre-mRNA 5'-splice site binding, structural constituent of ribosome activity and role in negative regulation of mRNA splicing, via spliceosome, rRNA processing
CAGL0A01562g	2243.3	0.0627638	0.226554	0.277036	0.781752	0.889534	Non-significant	Ortholog(s) have RNA binding activity and cytosolic large ribosomal subunit localization
CAGL0A01584g	58.4594	1.79458	0.505112	3.55283	0.000381109	0.0105073	Non-significant	Ortholog(s) have cell adhesion molecule binding activity, role in agglutination involved in conjugation with cellular fusion and fungal-type cell wall localization
CAGL0A01606g	5.85255	-0.0116565	0.549635	-0.0212077	0.98308	0.994608	Non-significant	Ortholog(s) have double-stranded DNA binding activity, role in homologous chromosome pairing at meiosis, reciprocal meiotic recombination and condensed nuclear chromosome localization
CAGL0A01628g	131.112	0.105324	0.208749	0.504547	0.613877	0.780009	Non-significant	Transcriptional regulatory protein
CAGL0A01650g	268.333	-0.533172	0.309331	-1.72363	0.0847746	0.245023	Non-significant	Putative protein; gene is upregulated in azole-resistant strain
CAGL0A01672g	90.9611	-0.770675	0.321828	-2.39468	0.0166349	0.0909583	Non-significant	Protein of unknown function
CAGL0A01694g	34.4682	0.626968	0.303751	2.06409	0.0390094	0.152428	Non-significant	Ortholog of S. cerevisiae : YGL036W and Saccharomyces cerevisiae S288C : YGL036W
CAGL0A01716g	122.226	-0.400724	0.416002	-0.963274	0.33541	0.550639	Non-significant	Ortholog(s) have nicotinamidase activity, role in chromatin silencing at telomere, negative regulation of DNA amplification, nicotinate nucleotide salvage, rDNA heterochromatin assembly and cytoplasm, nucleus, peroxisome localization
CAGL0A01738g	241.802	-0.498697	0.241703	-2.06326	0.0390879	0.152596	Non-significant	Putative alpha-1,6-mannosyltransferase of cis-Golgi apparatus, involved in cell wall maintenance; gene is upregulated in azole-resistant strain
CAGL0A01760g	22.4461	-0.533479	0.335959	-1.58793	0.112302	0.287247	Non-significant	Ortholog(s) have arginine-tRNA ligase activity and role in arginyl-tRNA aminoacylation
CAGL0A01782g	209.437	0.108175	0.289915	0.373127	0.709054	0.846187	Non-significant	Ortholog(s) have glucose transmembrane transporter activity, pentose transmembrane transporter activity and plasma membrane localization
CAGL0A01804g	14.2265	0.741367	0.50758	1.46059	0.144128	0.335071	Non-significant	Ortholog(s) have fructose transmembrane transporter activity, pentose transmembrane transporter activity, role in glucose transmembrane transport, mannose transmembrane transport and plasma membrane localization
CAGL0A01826g	291.416	1.89192	0.307317	6.15626	7.44843e-10	3.02635e-07	Up_regulated	Ortholog(s) have glucose transmembrane transporter activity, role in glucose transmembrane transport and plasma membrane localization
CAGL0A01848g	181.09	0.112156	0.233404	0.480523	0.630856	0.793946	Non-significant	Ortholog(s) have role in COPII-coated vesicle cargo loading and COPII vesicle coat localization
CAGL0A01870g	56.2555	0.413562	0.353553	1.16973	0.242109	0.453947	Non-significant	Has domain(s) with predicted integral component of membrane localization
CAGL0A01892g	7.82357	0.402396	0.534455	0.752909	0.451504	0.657889	Non-significant	Protein of unknown function
CAGL0A01914g	110.386	-0.338076	0.293151	-1.15325	0.248807	0.462584	Non-significant	Ortholog(s) have histone acetyltransferase activity
CAGL0A01958g	86.6536	0.52931	0.219024	2.41668	0.0156628	0.0881994	Non-significant	Ortholog(s) have unfolded protein binding activity, role in maturation of SSU-rRNA, ribosomal small subunit biogenesis and cytoplasm localization
CAGL0A01980g	21.1859	-1.06662	0.385761	-2.76497	0.00569288	0.0474366	Non-significant	Ortholog(s) have GTPase activity, tRNA binding, translation initiation factor activity, role in mitochondrial translation and mitochondrial matrix, mitochondrion localization
CAGL0A02002g	224.711	1.22431	0.27548	4.44427	8.81924e-06	0.000776387	Up_regulated	Ortholog of S. cerevisiae : YOL024W and Saccharomyces cerevisiae S288C : YOL024W
CAGL0A02024g	99.1969	0.587853	0.206474	2.84711	0.00441185	0.0416675	Non-significant	Ortholog(s) have role in negative regulation of ubiquitin-protein transferase activity
CAGL0A02046g	88.6046	0.658665	0.269896	2.44044	0.0146694	0.0845895	Non-significant	Ortholog(s) have ubiquitin protein ligase binding activity
CAGL0A02090g	288.745	-0.344164	0.232274	-1.48172	0.138415	0.326856	Non-significant	Ortholog(s) have proline-tRNA ligase activity and role in prolyl-tRNA aminoacylation
CAGL0A02112g	527.642	-0.188284	0.199415	-0.944183	0.345076	0.559623	Non-significant	Ortholog(s) have asparagine-tRNA ligase activity and role in asparaginyl-tRNA aminoacylation
CAGL0A02134g	36.2761	-0.101538	0.350033	-0.290082	0.771754	0.884636	Non-significant	Ortholog of S. cerevisiae : YSC83, C. albicans SC5314 : CR_06620W_A, C. dubliniensis CD36 : Cd36_32160, C. parapsilosis CDC317 : CPAR2_203070 and C. auris B8441 : B9J08_004564
CAGL0A02145g	12.8633	-0.131792	0.528142	-0.249538	0.802944	0.901797	Non-significant	Ortholog(s) have actin filament binding activity, role in actin cortical patch localization, actin cytoskeleton organization, actin filament bundle assembly, endocytosis and actin cortical patch localization
CAGL0A02189g	220.018	-0.507512	0.201897	-2.51372	0.0119466	0.0749873	Non-significant	Ortholog(s) have role in mitochondrial translation and mitochondrion localization
CAGL0A02211g	6394.83	0.671589	0.217918	3.08185	0.0020572	0.0271981	Non-significant	Ortholog(s) have glucose transmembrane transporter activity, pentose transmembrane transporter activity, role in glucose transmembrane transport and plasma membrane localization
CAGL0A02233g	2125.56	0.814934	0.245515	3.31928	0.000902509	0.017398	Non-significant	Ortholog(s) have glucose transmembrane transporter activity and mitochondrial membrane localization
CAGL0A02255g	18.982	0.0604792	0.339975	0.177893	0.858807	0.933392	Non-significant	Protein of unknown function
CAGL0A02277g	33.3542	-0.3478	0.332102	-1.04727	0.294975	0.511678	Non-significant	Protein of unknown function
CAGL0A02299g	1896.02	0.520306	0.258166	2.01539	0.0438633	0.164667	Non-significant	Protein of unknown function
CAGL0A02321g	821.32	0.809473	0.262815	3.08	0.00206998	0.0271981	Non-significant	Ortholog(s) have fructose transmembrane transporter activity, glucose transmembrane transporter activity, mannose transmembrane transporter activity
CAGL0A02343g	1.54522	0.443305	1.27951	0.346464	0.728994	0.858555	Non-significant	Protein of unknown function
CAGL0A02365g	374.614	0.193131	0.185174	1.04297	0.296961	0.512908	Non-significant	Has domain(s) with predicted role in response to oxidative stress
CAGL0A02387g	77.5952	-0.645486	0.269973	-2.39092	0.016806	0.0914205	Non-significant	Ortholog(s) have structural constituent of ribosome activity and mitochondrial small ribosomal subunit localization
CAGL0A02409g	158.486	-0.943707	0.317991	-2.96772	0.00300019	0.0337171	Non-significant	Ortholog(s) have cell cortex localization
CAGL0A02431g	53.7808	-0.939284	0.502255	-1.87014	0.061465	0.203165	Non-significant	Putative aspartic protease; predicted GPI-anchor; expression induced at high temperature
CAGL0A02475g	101.381	-0.509787	0.409243	-1.24568	0.21288	0.420978	Non-significant	Ortholog(s) have translation regulator activity, role in positive regulation of mitochondrial translation, proton-transporting two-sector ATPase complex assembly and mitochondrial inner membrane localization
CAGL0A02486g	97.7474	-0.502432	0.188468	-2.66587	0.00767884	0.0564112	Non-significant	Ortholog(s) have role in fungal-type cell wall organization and Golgi apparatus localization
CAGL0A02508g	100.647	0.380209	0.196212	1.93775	0.0526535	0.184795	Non-significant	Ortholog(s) have basic amino acid transmembrane transporter activity, role in basic amino acid transmembrane export from vacuole and integral component of fungal-type vacuolar membrane localization
CAGL0A02530g	195.359	-0.45679	0.282531	-1.61678	0.105926	0.279083	Non-significant	Thioredoxin reductase
CAGL0A02552g	71.2796	-0.933095	0.430967	-2.16512	0.0303785	0.13174	Non-significant	Has domain(s) with predicted GTP binding activity and role in cell cycle
CAGL0A02574g	178.977	-1.22854	0.46674	-2.63217	0.0084841	0.0605581	Non-significant	Ortholog(s) have anthranilate phosphoribosyltransferase activity and role in cleistothecium development, tryptophan biosynthetic process
CAGL0A02596g	79.7005	-0.389762	0.299786	-1.30013	0.193555	0.399514	Non-significant	Ortholog(s) have calmodulin binding, protein-containing complex binding, structural constituent of cytoskeleton activity
CAGL0A02618g	26.9928	-1.09837	0.432939	-2.53701	0.0111804	0.0721716	Non-significant	Ortholog(s) have role in endosome organization, regulation of protein localization and BLOC-1 complex localization
CAGL0A02629g	236.661	-0.399125	0.301122	-1.32546	0.185018	0.388944	Non-significant	Ortholog(s) have ubiquitin binding activity
CAGL0A02651g	105.114	-0.336383	0.248896	-1.3515	0.176535	0.378434	Non-significant	Ortholog(s) have role in DNA repair, cellular protein-containing complex assembly and NuA4 histone acetyltransferase complex localization
CAGL0A02673g	80.6494	-1.36171	0.44506	-3.0596	0.0022163	0.0282084	Non-significant	Ortholog(s) have role in protein export from nucleus, ribosomal large subunit export from nucleus
CAGL0A02695g	90.2129	-0.884312	0.48171	-1.83578	0.0663905	0.214611	Non-significant	Ortholog(s) have RNA polymerase III general transcription initiation factor activity and RNA polymerase III type 1 promoter sequence-specific DNA binding, more
CAGL0A02706g	33.978	-1.01106	0.522616	-1.93462	0.0530374	0.185734	Non-significant	Ortholog(s) have role in double-strand break repair via homologous recombination, mitotic intra-S DNA damage checkpoint signaling and mitotic sister chromatid cohesion, more
CAGL0A02728g	235.433	-0.0849338	0.29203	-0.29084	0.771174	0.884355	Non-significant	Ortholog(s) have role in SAGA complex localization to transcription regulatory region, filamentous growth, histone deubiquitination, mRNA export from nucleus and maintenance of DNA trinucleotide repeats, more
CAGL0A02750g	177.405	-0.398523	0.377405	-1.05596	0.290988	0.506592	Non-significant	Ortholog(s) have proteasome regulatory particle, base subcomplex localization
CAGL0A02772g	54.4052	0.298597	0.237057	1.2596	0.207815	0.415355	Non-significant	Ortholog(s) have second spliceosomal transesterification activity and role in generation of catalytic spliceosome for second transesterification step, mRNA 3'-splice site recognition, mRNA branch site recognition
CAGL0A02794g	56.6528	-0.0264195	0.253256	-0.104319	0.916916	0.964579	Non-significant	Ortholog(s) have inositol phosphoceramide synthase regulator activity, role in inositol phosphoceramide metabolic process and inositol phosphoceramide synthase complex, integral component of Golgi membrane localization
CAGL0A02816g	80.9568	-0.319479	0.174398	-1.83189	0.0669671	0.215439	Non-significant	Putative 2-methylbutyraldehyde reductase; gene is upregulated in azole-resistant strain
CAGL0A02838g	57.5858	0.523044	0.230004	2.27406	0.0229624	0.112096	Non-significant	Ortholog(s) have DNA binding, G-quadruplex DNA binding, double-stranded telomeric DNA binding, protein-macromolecule adaptor activity, single-stranded telomeric DNA binding, telomeric DNA binding activity
CAGL0A02860g	26.3185	0.347335	0.414029	0.838915	0.401517	0.612775	Non-significant	Ortholog(s) have 5'-3' exonuclease activity and role in deadenylation-dependent decapping of nuclear-transcribed mRNA
CAGL0A02882g	237.598	0.807662	0.267897	3.01482	0.00257131	0.0305893	Non-significant	Protein of unknown function
CAGL0A02904g	23.1764	0.101094	0.273185	0.370056	0.711341	0.847699	Non-significant	Ortholog(s) have role in sporulation resulting in formation of a cellular spore
CAGL0A02926g	160.368	0.277435	0.174347	1.59129	0.111545	0.286545	Non-significant	Ortholog(s) have enzyme binding, phosphatidylinositol-4-phosphate binding activity
CAGL0A02948g	47.3332	-0.0232071	0.257977	-0.0899579	0.928321	0.968475	Non-significant	Ortholog(s) have 1-phosphatidylinositol 4-kinase activator activity, calcium ion binding, enzyme activator activity
CAGL0A02970g	1.5001	0.568616	0.979265	0.580657	0.561472	0.742337	Non-significant	Ortholog(s) have mRNA 3'-UTR binding activity, role in regulation of mRNA stability, regulation of phosphate metabolic process and cytoplasm localization
CAGL0A02981g	73.8639	2.45977	0.640669	3.83938	0.000123345	0.00491033	Up_regulated	Protein of unknown function
CAGL0A02992g	38.9854	-0.530513	0.254694	-2.08295	0.0372561	0.149519	Non-significant	Ortholog(s) have ATPase-coupled transmembrane transporter activity, protein transmembrane transporter activity
CAGL0A03014g	66.0342	-0.325735	0.268631	-1.21257	0.225293	0.435487	Non-significant	Ortholog(s) have FAD binding, NADPH-adrenodoxin reductase activity, ferredoxin-NAD+ reductase activity, ferredoxin-NADP+ reductase activity and role in cellular iron ion homeostasis, ubiquinone biosynthetic process
CAGL0A03036g	366.611	-0.536933	0.270808	-1.9827	0.0474004	0.172907	Non-significant	Ortholog(s) have ATPase, proton-transporting ATP synthase activity, rotational mechanism activity, role in ATP synthesis coupled proton transport and mitochondrial proton-transporting ATP synthase complex, coupling factor F(o) localization
CAGL0A03051g	215.342	0.904183	0.455888	1.98335	0.0473287	0.172808	Non-significant	Ortholog(s) have RNA binding activity and role in mRNA splicing, via spliceosome, maturation of SSU-rRNA
CAGL0A03058g	120.973	0.135746	0.194845	0.696688	0.485998	0.68711	Non-significant	Ortholog(s) have GTPase activator activity, role in positive regulation of GTPase activity, septin ring organization, small GTPase mediated signal transduction and cellular bud neck split septin rings localization
CAGL0A03080g	118.889	1.73146	0.606714	2.85384	0.00431946	0.0414278	Non-significant	Ortholog(s) have role in mitochondrial respiratory chain complex II assembly
CAGL0A03102g	125.577	0.158518	0.457592	0.346418	0.729028	0.858555	Non-significant	Ortholog(s) have carboxy-lyase activity, phenylpyruvate decarboxylase activity
CAGL0A03117g	280.493	-0.490643	0.174944	-2.80457	0.00503836	0.0444284	Non-significant	Ortholog(s) have RNA binding, RNA helicase inhibitor activity
CAGL0A03146g	48.8325	-0.444306	0.2789	-1.59307	0.111145	0.286095	Non-significant	Ortholog(s) have role in mitochondrial cytochrome c oxidase assembly, mitochondrial respirasome assembly, mitochondrial respiratory chain complex III assembly and integral component of mitochondrial inner membrane localization
CAGL0A03168g	934.225	-0.651768	0.131981	-4.93834	7.87917e-07	0.000138726	Non-significant	60S acidic ribosomal protein
CAGL0A03190g	28.9357	-0.158435	0.401651	-0.394459	0.693242	0.834481	Non-significant	Ortholog(s) have kinetochore localization
CAGL0A03212g	263.181	0.593173	0.256535	2.31225	0.0207641	0.103762	Non-significant	Ortholog(s) have ammonium transmembrane transporter activity, role in ammonium transport, nitrogen utilization, transmembrane transport and plasma membrane localization
CAGL0A03234g	2991.4	0.0516653	0.241354	0.214064	0.830497	0.91964	Non-significant	Elongation factor 2
CAGL0A03256g	40.0578	0.0428836	0.280568	0.152845	0.87852	0.944119	Non-significant	Ortholog(s) have crossover junction endodeoxyribonuclease activity, endodeoxyribonuclease activity, enzyme inhibitor activity
CAGL0A03278g	3128.97	0.560554	0.255911	2.19042	0.0284935	0.127006	Non-significant	Has domain(s) with predicted structural constituent of ribosome activity, role in translation and ribosome localization
CAGL0A03300g	3.29963	2.68233	0.943512	2.84292	0.00447022	0.0418286	Non-significant	Ortholog(s) have mRNA (N6-adenosine)-methyltransferase activity and role in mRNA methylation, meiotic DNA replication initiation, meiotic cell cycle, negative regulation of pseudohyphal growth
CAGL0A03322g	41.6286	-0.50372	0.298314	-1.68856	0.0913045	0.253649	Non-significant	Putative NAD-dependent histone deacetylase; subunit of the Set3 and Rpd3L complexes
CAGL0A03344g	82.1297	0.254755	0.22719	1.12133	0.262147	0.474809	Non-significant	Ortholog(s) have ubiquitin-protein transferase activity and role in cellular response to amino acid stimulus, transcription factor catabolic process, ubiquitin-dependent protein catabolic process
CAGL0A03366g	973.985	-0.408329	0.180936	-2.25677	0.0240227	0.114727	Non-significant	Ortholog(s) have IMP cyclohydrolase activity, phosphoribosylaminoimidazolecarboxamide formyltransferase activity and role in 'de novo' IMP biosynthetic process, IMP biosynthetic process, purine nucleotide biosynthetic process
CAGL0A03388g	3536.75	0.38106	0.315591	1.20745	0.227259	0.437138	Non-significant	Ortholog(s) have RNA binding, structural constituent of ribosome activity, role in cytoplasmic translation and cytosolic large ribosomal subunit localization
CAGL0A03410g	2.10556	1.50058	0.977825	1.53461	0.124879	0.30709	Non-significant	Protein of unknown function
CAGL0A03432g	42.595	-0.669636	0.286303	-2.33891	0.0193403	0.0992764	Non-significant	Ortholog(s) have ATP-dependent activity, acting on DNA, Y-form DNA binding, four-way junction DNA binding, four-way junction helicase activity, ubiquitin protein ligase activity
CAGL0A03454g	71.905	0.153994	0.24243	0.635209	0.525292	0.715458	Non-significant	Ortholog(s) have DNA translocase activity, role in chromatin remodeling, nucleosome disassembly, transcription elongation from RNA polymerase II promoter and RSC-type complex localization
CAGL0A03476g	167.95	-0.0987211	0.145433	-0.678807	0.49726	0.695633	Non-significant	Ortholog(s) have role in cellular iron ion homeostasis, iron ion transport and fungal-type vacuole membrane localization
CAGL0A03498g	29.318	0.139551	0.295773	0.471818	0.637057	0.797629	Non-significant	Ortholog(s) have bubble DNA binding, heteroduplex DNA loop binding activity, role in mismatch repair, reciprocal meiotic recombination and MutLbeta complex, nucleus localization
CAGL0A03542g	1202.7	0.987327	0.328448	3.00604	0.00264673	0.0311359	Non-significant	Cytochrome c oxidase
CAGL0A03564g	62.1317	0.523826	0.266318	1.96692	0.0491928	0.177242	Non-significant	Ortholog(s) have guanyl-nucleotide exchange factor activity and role in intracellular protein transport, retrograde transport, endosome to Golgi
CAGL0A03586g	12.5833	1.02768	0.550571	1.86656	0.0619628	0.204172	Non-significant	Ortholog(s) have role in response to pheromone triggering conjugation with cellular fusion and fungal-type cell wall localization
CAGL0A03608g	34.9641	-0.810392	0.32558	-2.48907	0.0128077	0.0778822	Non-significant	Protein of unknown function
CAGL0A03630g	70.9556	-0.0882236	0.212454	-0.415261	0.677951	0.825291	Non-significant	Ortholog(s) have RNA polymerase III general transcription initiation factor activity, chromatin insulator sequence binding activity and role in transcription initiation from RNA polymerase III promoter
CAGL0A03652g	114.415	-0.670796	0.419516	-1.59898	0.109826	0.28432	Non-significant	Ortholog(s) have role in maturation of 5.8S rRNA from tricistronic rRNA transcript (SSU-rRNA, 5.8S rRNA, LSU-rRNA), maturation of LSU-rRNA from tricistronic rRNA transcript (SSU-rRNA, 5.8S rRNA and LSU-rRNA), more
CAGL0A03674g	29.9196	-0.546757	0.434955	-1.25704	0.208739	0.416531	Non-significant	Ortholog(s) have rRNA (adenine) methyltransferase activity and nucleolus localization
CAGL0A03696g	91.9386	-0.404036	0.234219	-1.72503	0.0845213	0.244867	Non-significant	Ortholog(s) have AMP-activated protein kinase activity
CAGL0A03718g	447.002	0.167675	0.260643	0.643311	0.520022	0.711649	Non-significant	Ortholog(s) have actin cortical patch localization
CAGL0A03740g	118.879	0.937668	0.446876	2.09827	0.0358809	0.146576	Non-significant	Ortholog(s) have role in fatty acid beta-oxidation, long-chain fatty acid catabolic process and peroxisome localization
CAGL0A03784g	40.6564	0.416988	0.337864	1.23419	0.217133	0.424776	Non-significant	Ortholog(s) have protein transmembrane transporter activity
CAGL0A03806g	5.66088	1.24317	0.870431	1.42823	0.153226	0.347097	Non-significant	Ortholog(s) have role in ascospore wall assembly
CAGL0A03828g	46.9688	0.300385	0.249376	1.20455	0.228379	0.437626	Non-significant	Has domain(s) with predicted role in termination of G protein-coupled receptor signaling pathway
CAGL0A03872g	210.894	-0.437041	0.250301	-1.74606	0.0808002	0.238295	Non-significant	Ortholog(s) have phosphatidylinositol-4,5-bisphosphate binding activity, role in actin cortical patch assembly, actin filament organization, endocytosis and actin cortical patch localization
CAGL0A03883g	41.3295	-1.14234	0.423061	-2.70019	0.00693002	0.052715	Non-significant	Ortholog(s) have structural constituent of ribosome activity, role in mRNA processing and integral component of mitochondrial inner membrane, mitochondrial small ribosomal subunit localization
CAGL0A03905g	75.3625	-0.0503563	0.726107	-0.0693511	0.94471	0.976655	Non-significant	Ortholog(s) have heme oxygenase (decyclizing) activity, role in cellular iron ion homeostasis, heme catabolic process, response to oxidative stress and endoplasmic reticulum, membrane, nuclear outer membrane localization
CAGL0A03927g	74.8454	-0.762161	0.631877	-1.20619	0.227746	0.437626	Non-significant	Ortholog(s) have translation regulator activity, role in mitochondrial cytochrome c oxidase assembly, positive regulation of mitochondrial translation and extrinsic component of mitochondrial inner membrane, vacuolar membrane localization
CAGL0A03949g	155.726	0.691165	0.24262	2.84876	0.00438902	0.0416208	Non-significant	Ortholog(s) have role in ubiquinone biosynthetic process, ubiquinone-6 biosynthetic process and mitochondrial inner membrane, mitochondrion localization
CAGL0A03971g	49.7631	0.39199	0.353591	1.1086	0.267603	0.480285	Non-significant	Ortholog(s) have tubulin binding activity, role in positive regulation of transcription elongation from RNA polymerase II promoter, protein folding, tubulin complex assembly and cytoplasm, prefoldin complex localization
CAGL0A03993g	41.4231	0.275988	0.375998	0.734014	0.46294	0.666825	Non-significant	Ortholog(s) have role in proteasome assembly
CAGL0A04015g	313.721	-1.03875	0.352147	-2.94978	0.00318004	0.0350838	Non-significant	Ortholog(s) have role in rRNA processing and box C/D RNP complex, nucleolus, small-subunit processome localization
CAGL0A04037g	135.165	-1.01427	0.400622	-2.53173	0.0113501	0.0725804	Non-significant	Ortholog(s) have role in rRNA processing
CAGL0A04059g	148.251	-0.0913315	0.49025	-0.186296	0.852213	0.930587	Non-significant	Myristoyl-CoA, protein N-myristoyltransferase
CAGL0A04081g	133.48	-0.460738	0.431175	-1.06857	0.285265	0.500974	Non-significant	Predicted GPI-linked cell wall protein
CAGL0A04103g	160.546	0.828271	0.392647	2.10946	0.0349053	0.144831	Non-significant	Ortholog(s) have phosphatidic acid transfer activity and role in cardiolipin metabolic process, phospholipid translocation, phospholipid transport, positive regulation of phosphatidylcholine biosynthetic process
CAGL0A04125g	301.723	-0.85826	0.249683	-3.4374	0.000587325	0.0141655	Non-significant	Ortholog(s) have translation initiation factor activity and role in cytoplasmic translation, maturation of SSU-rRNA from tricistronic rRNA transcript (SSU-rRNA, 5.8S rRNA, LSU-rRNA)
CAGL0A04147g	26.3464	-0.538537	0.325713	-1.65341	0.0982473	0.265715	Non-significant	Ortholog(s) have protein-macromolecule adaptor activity and role in fatty acid metabolic process, protein import into peroxisome matrix, docking, protein targeting to peroxisome
CAGL0A04169g	353.884	0.746791	0.55699	1.34076	0.179998	0.38275	Non-significant	Ortholog(s) have role in mitochondrion inheritance and cellular bud, cellular bud neck, incipient cellular bud site, mitochondrial outer membrane localization
CAGL0A04191g	94.7909	-1.30162	0.357355	-3.64238	0.000270129	0.00829546	Down_regulated	Ortholog(s) have role in SRP-dependent cotranslational protein targeting to membrane and Ssh1 translocon complex, nuclear inner membrane localization
CAGL0A04213g	118.626	-0.261363	0.19998	-1.30695	0.19123	0.39673	Non-significant	Ortholog(s) have role in DNA damage checkpoint signaling, G2/M transition of mitotic cell cycle and cytoplasm localization
CAGL0A04235g	53.9598	0.00128065	0.240326	0.00532879	0.995748	0.999252	Non-significant	Ortholog(s) have histone acetyltransferase activity and role in chromatin silencing at telomere, covalent chromatin modification, histone acetylation, silent mating-type cassette heterochromatin assembly
CAGL0A04257g	276.879	0.331755	0.19361	1.71352	0.0866173	0.247786	Non-significant	Ortholog(s) have sequence-specific DNA binding activity and role in regulation of transcription by RNA polymerase II
CAGL0A04279g	37.4543	-1.2068	0.456306	-2.64472	0.00817596	0.0587557	Non-significant	Ortholog(s) have 3'-5'-exodeoxyribonuclease activity, endonuclease activity and role in apoptotic DNA fragmentation, cellular response to oxidative stress
CAGL0A04301g	119.24	-0.355617	0.256193	-1.38808	0.165113	0.361278	Non-significant	Ortholog(s) have MAP kinase serine/threonine phosphatase activity, protein serine/threonine phosphatase activity
CAGL0A04323g	96.2618	-0.179537	0.241679	-0.742875	0.457557	0.663232	Non-significant	Ortholog(s) have aminoacyl-tRNA hydrolase activity and role in negative regulation of proteasomal ubiquitin-dependent protein catabolic process
CAGL0A04345g	93.5891	-0.863281	0.27572	-3.131	0.00174211	0.0253494	Non-significant	Ortholog(s) have protein phosphatase regulator activity, ubiquitin binding activity
CAGL0A04367g	21.9201	0.0297398	0.352344	0.0844055	0.932734	0.970844	Non-significant	Ortholog of S. cerevisiae : YBL059W and Saccharomyces cerevisiae S288C : YBL059W
CAGL0A04389g	63.511	0.103821	0.310443	0.334429	0.738056	0.862883	Non-significant	Ortholog(s) have role in mitochondrial respiratory chain complex assembly and mitochondrial intermembrane space localization
CAGL0A04411g	58.0943	-0.856906	0.26281	-3.26056	0.00111194	0.0194478	Non-significant	Ortholog(s) have enzyme activator activity and role in cellular protein localization, fungal-type cell wall chitin biosynthetic process, mitotic division septum assembly, regulation of fungal-type cell wall beta-glucan biosynthetic process
CAGL0A04433g	203.825	-0.749411	0.188077	-3.98459	6.75977e-05	0.00337605	Non-significant	Ortholog(s) have thioredoxin peroxidase activity and role in cell redox homeostasis, cellular response to oxidative stress, regulation of hydrogen peroxide-induced cell death, response to cadmium ion
CAGL0A04455g	125.327	-0.0597836	0.224681	-0.266082	0.790176	0.894388	Non-significant	Putative RNA polymerase II transcription factor, involved in regulation of iron acquisition genes; required for growth under iron depletion
CAGL0A04477g	65.9016	-0.314712	0.222061	-1.41724	0.156414	0.351113	Non-significant	Ortholog(s) have thiol-dependent deubiquitinase activity and role in endocytosis, free ubiquitin chain depolymerization, protein K11-linked deubiquitination, protein K48-linked deubiquitination
CAGL0A04499g	53.1831	-0.486939	0.231654	-2.10201	0.0355524	0.145911	Non-significant	Ortholog(s) have iron ion binding, oxidoreductase activity, acting on iron-sulfur proteins as donors, zinc ion binding activity and role in peptidyl-diphthamide biosynthetic process from peptidyl-histidine, tRNA wobble uridine modification
CAGL0A04521g	2151.71	-0.385593	0.14425	-2.67309	0.00751566	0.0555213	Non-significant	Ortholog(s) have structural constituent of ribosome activity, role in maturation of SSU-rRNA from tricistronic rRNA transcript (SSU-rRNA, 5.8S rRNA, LSU-rRNA) and cytosolic small ribosomal subunit localization
CAGL0A04543g	54.0351	-0.045112	0.288341	-0.156453	0.875676	0.942788	Non-significant	Putative component of the U5 snRNP; gene is downregulated in azole-resistant strain
CAGL0A04565g	147.728	-0.314498	0.301645	-1.04261	0.297129	0.512908	Non-significant	Has domain(s) with predicted DNA binding, DNA-binding transcription factor activity and role in regulation of transcription, DNA-templated
CAGL0A04587g	27.9395	0.533135	0.380441	1.40136	0.161107	0.35625	Non-significant	Ortholog(s) have dol-P-Man:Man(5)GlcNAc(2)-PP-Dol alpha-1,3-mannosyltransferase activity
CAGL0A04631g	107.166	0.575111	0.283529	2.02841	0.0425188	0.161463	Non-significant	Ortholog of S. cerevisiae : YBL081W and Saccharomyces cerevisiae S288C : YBL081W
CAGL0A04653g	41.0924	-0.0511986	0.228357	-0.224204	0.822599	0.914173	Non-significant	Ortholog(s) have glutaminyl-tRNA synthase (glutamine-hydrolyzing) activity, role in glutaminyl-tRNAGln biosynthesis via transamidation, mitochondrial translation and glutamyl-tRNA(Gln) amidotransferase complex, mitochondrion localization
CAGL0A04675g	128.917	0.821785	0.344191	2.38758	0.0169597	0.0920368	Non-significant	Ortholog(s) have phosphatidylethanolamine binding, protein tag activity
CAGL0A04697g	147.257	-0.648395	0.234478	-2.76527	0.0056876	0.0474366	Non-significant	Ortholog(s) have oxoglutarate dehydrogenase (succinyl-transferring) activity, structural constituent of ribosome activity and role in 2-oxoglutarate metabolic process, tricarboxylic acid cycle
CAGL0A04719g	197.225	0.227921	0.194685	1.17072	0.241713	0.453947	Non-significant	Ortholog(s) have role in proteasomal ubiquitin-independent protein catabolic process, proteasome assembly, proteasome-mediated ubiquitin-dependent protein catabolic process
CAGL0A04741g	227.423	-0.0225699	0.180414	-0.1251	0.900444	0.954858	Non-significant	Ortholog(s) have role in Golgi inheritance, Golgi localization, endoplasmic reticulum to Golgi vesicle-mediated transport, retrograde vesicle-mediated transport, Golgi to endoplasmic reticulum and COPI vesicle coat localization
CAGL0A04785g	86.8389	-0.8004	0.245796	-3.25636	0.0011285	0.0196077	Non-significant	Protein of unknown function
CAGL0A04807g	118.711	0.261911	0.260371	1.00591	0.314457	0.533557	Non-significant	Ortholog(s) have role in proteasome-mediated ubiquitin-dependent protein catabolic process, ubiquitin-dependent protein catabolic process
CAGL0A04829g	2261.53	0.220629	0.233379	0.945371	0.34447	0.559248	Non-significant	Putative hexokinase isoenzyme 2; protein differentially expressed in azole resistant strain
CAGL0B00105g	90.3262	0.607584	0.353433	1.71909	0.0855975	0.245991	Non-significant	Protein of unknown function
CAGL0B00116g	93.9786	1.03984	0.282282	3.6837	0.000229873	0.00773369	Up_regulated	Protein of unknown function
CAGL0B00220g	0.200316	0.136998	6.64037	0.0206311	0.98354	0.99465	Non-significant	Has domain(s) with predicted rRNA (pseudouridine) methyltransferase activity and role in rRNA base methylation
CAGL0B00242g	0.335904	2.90562	4.75743	0.610754	0.541363	0.727484	Non-significant	Alpha-domain mating-type protein alpha1p
CAGL0B00264g	18.3365	0.879596	0.564356	1.55859	0.119095	0.298132	Non-significant	Homeobox-domain protein alpha2
CAGL0B00286g	129.138	0.489922	0.188516	2.59883	0.00935409	0.0648403	Non-significant	Ortholog(s) have L-serine ammonia-lyase activity, L-threonine ammonia-lyase activity, role in L-serine catabolic process, threonine catabolic process and mitochondrial nucleoid localization
CAGL0B00308g	127.043	0.603973	0.309569	1.95101	0.051056	0.181846	Non-significant	Ortholog(s) have protein-membrane adaptor activity, role in vacuole inheritance and Myo2p-Vac17p-Vac8p transport complex, fungal-type vacuole membrane localization
CAGL0B00330g	106.829	-0.200081	0.339028	-0.590161	0.555083	0.737968	Non-significant	Ortholog(s) have role in DNA repair, DNA replication, DNA replication checkpoint signaling, chromatin silencing at telomere and maintenance of DNA repeat elements, more
CAGL0B00352g	99.8796	-0.0287911	0.340511	-0.0845526	0.932617	0.970844	Non-significant	Ortholog(s) have role in endonucleolytic cleavage in ITS1 to separate SSU-rRNA from 5.8S rRNA and LSU-rRNA from tricistronic rRNA transcript (SSU-rRNA, 5.8S rRNA, LSU-rRNA), rRNA processing, ribosomal small subunit biogenesis
CAGL0B00374g	73.0972	1.11761	0.29186	3.82927	0.000128522	0.00501366	Up_regulated	Ortholog(s) have role in negative regulation of transcription by RNA polymerase II, pheromone-dependent signal transduction involved in conjugation with cellular fusion and nucleus localization
CAGL0B00396g	234.288	-0.164635	0.167836	-0.980927	0.326629	0.544148	Non-significant	Ortholog(s) have role in cristae formation, membrane organization and MICOS complex, mitochondrial crista junction localization
CAGL0B00418g	175.047	-0.0179248	0.18299	-0.0979551	0.921968	0.966237	Non-significant	Ortholog(s) have metalloendopeptidase activity, role in proteolysis and Golgi apparatus, cytoplasm, fungal-type vacuole, mitochondrial intermembrane space localization
CAGL0B00440g	193.427	0.785807	0.263744	2.97943	0.00288783	0.032874	Non-significant	Protein of unknown function
CAGL0B00462g	14.7783	0.222693	0.473109	0.4707	0.637855	0.798188	Non-significant	Ortholog(s) have DNA-binding transcription factor activity and role in karyogamy involved in conjugation with cellular fusion, meiotic cell cycle, positive regulation of transcription from RNA polymerase II promoter by pheromones
CAGL0B00484g	207.047	-0.343831	0.329186	-1.04449	0.296259	0.512557	Non-significant	Ortholog(s) have rRNA (guanine) methyltransferase activity, rRNA (uridine-2'-O-)-methyltransferase activity
CAGL0B00506g	90.0434	0.387225	0.248792	1.55642	0.119609	0.298993	Non-significant	Ortholog(s) have mannosyltransferase activity, role in GPI anchor biosynthetic process, protein processing, ubiquitin-dependent ERAD pathway and endoplasmic reticulum, glycosylphosphatidylinositol-mannosyltransferase I complex localization
CAGL0B00528g	77.6151	0.0204698	0.306581	0.0667681	0.946766	0.976655	Non-significant	Ortholog(s) have protein kinase inhibitor activity, role in fungal-type cell wall organization, negative regulation of protein kinase activity and cellular bud neck localization
CAGL0B00550g	155.711	0.509172	0.275494	1.84822	0.0645706	0.210792	Non-significant	Ortholog(s) have bis(5'-nucleosyl)-tetraphosphatase activity, sulfate adenylyltransferase (ADP) activity and role in nucleoside catabolic process, nucleotide biosynthetic process
CAGL0B00572g	1.54144	-0.548412	1.17284	-0.467594	0.640075	0.800208	Non-significant	Protein of unknown function
CAGL0B00594g	3545.48	0.775333	0.351924	2.20313	0.0275858	0.12475	Non-significant	Predicted GPI-linked protein
CAGL0B00616g	22.2594	0.323714	0.321909	1.00561	0.314605	0.533636	Non-significant	Ecm33-family protein with a predicted role in cell wall biogenesis and organization; predicted GPI-anchor
CAGL0B00638g	30.1988	0.761026	0.311069	2.44649	0.0144256	0.0835483	Non-significant	Ortholog(s) have ATPase, nicotinamide-nucleotide adenylyltransferase activity
CAGL0B00660g	186.577	0.355443	0.220225	1.614	0.106528	0.28008	Non-significant	Ortholog(s) have EMC complex localization
CAGL0B00682g	91.8267	-0.225804	0.20068	-1.12519	0.260509	0.473506	Non-significant	Ortholog(s) have misfolded protein binding activity, role in protein quality control for misfolded or incompletely synthesized proteins and i-AAA complex localization
CAGL0B00704g	838.957	0.413737	0.301698	1.37136	0.170263	0.36979	Non-significant	Protein disulfide-isomerase
CAGL0B00715g	23.0503	2.03609	0.485814	4.19109	2.77616e-05	0.00190437	Up_regulated	Protein of unknown function
CAGL0B00726g	3.0629	1.66946	0.818958	2.03852	0.0414978	0.159054	Non-significant	Ortholog(s) have glucokinase activity and role in glucose import, glucose metabolic process, glycolytic process, mannose metabolic process
CAGL0B00748g	126.705	0.281737	0.198731	1.41768	0.156284	0.350975	Non-significant	Ortholog(s) have role in negative regulation of gluconeogenesis, proteasome-mediated ubiquitin-dependent protein catabolic process and GID complex localization
CAGL0B00770g	133.016	1.08405	0.372348	2.9114	0.00359815	0.0377842	Non-significant	Ortholog(s) have L-amino acid transmembrane transporter activity and role in L-alpha-amino acid transmembrane transport, amino acid transmembrane export from vacuole
CAGL0B00792g	79.9913	-0.454887	0.399306	-1.13919	0.254622	0.467936	Non-significant	Ortholog(s) have RNA binding activity, role in regulation of translation and cytoplasmic stress granule, polysome localization
CAGL0B00814g	103.919	-0.709873	0.362125	-1.9603	0.049961	0.179154	Non-significant	Ortholog(s) have role in actin cortical patch localization, actin cytoskeleton organization, actin filament organization, endocytosis and actin cortical patch, cell cortex, cytoplasm localization
CAGL0B00836g	85.7182	-0.757967	0.23499	-3.22553	0.00125741	0.0207277	Non-significant	Ortholog(s) have peptide-methionine (R)-S-oxide reductase activity, role in cellular response to oxidative stress and mitochondrion localization
CAGL0B00858g	49.7122	-0.230169	0.235276	-0.978292	0.32793	0.545036	Non-significant	Ortholog(s) have SAM domain binding, protein kinase regulator activity
CAGL0B00880g	79.8588	0.714863	0.246807	2.89645	0.00377415	0.0387841	Non-significant	Ortholog(s) have rRNA binding activity, role in rRNA processing, ribosomal small subunit assembly and CURI complex, UTP-C complex localization
CAGL0B00902g	510.139	-0.851437	0.342091	-2.48892	0.0128133	0.0778822	Non-significant	Phosphoribosyl-AMP cyclohydrolase; phosphoribosyl-ATP pyrophosphatase; histidinol dehydrogenase
CAGL0B00924g	40.9197	-0.0925486	0.267838	-0.34554	0.729688	0.858555	Non-significant	Ortholog(s) have microtubule binding, microtubule plus-end binding activity
CAGL0B00946g	231.137	-0.442512	0.275142	-1.60831	0.107768	0.281673	Non-significant	Ortholog(s) have cytosol localization
CAGL0B00968g	12.0126	0.620236	0.685995	0.904141	0.36592	0.579979	Non-significant	Ortholog(s) have role in cytogamy, maintenance of protein location in cell cortex, regulation of termination of mating projection growth and integral component of plasma membrane, mating projection tip localization
CAGL0B00990g	765.802	0.0979281	0.294705	0.332292	0.739669	0.862946	Non-significant	Ortholog(s) have oxidoreductase activity, acting on NAD(P)H, nitrogenous group as acceptor activity and role in cellular response to oxidative stress, negative regulation of fatty acid metabolic process
CAGL0B01012g	8.66731	-0.851877	0.585385	-1.45524	0.145602	0.337017	Non-significant	Ortholog(s) have L-proline transmembrane transporter activity, amino acid transmembrane transporter activity, role in amino acid transport, transmembrane transport and plasma membrane localization
CAGL0B01078g	45.397	-0.756202	0.247277	-3.05812	0.0022273	0.0282336	Non-significant	Putative protein; gene is upregulated in azole-resistant strain
CAGL0B01100g	132.371	-0.636042	0.4007	-1.58733	0.112439	0.287247	Non-significant	Phosphatidylethanolamine-binding protein
CAGL0B01122g	313.399	-0.751999	0.262605	-2.86361	0.00418842	0.0408932	Non-significant	S-adenosylmethionine synthetase
CAGL0B01144g	63.5946	-0.558833	0.339393	-1.64656	0.0996477	0.26813	Non-significant	Ortholog(s) have ATPase activator activity, protein-macromolecule adaptor activity and role in late endosome to vacuole transport, late endosome to vacuole transport via multivesicular body sorting pathway
CAGL0B01166g	111.076	-0.662798	0.301818	-2.19602	0.0280902	0.12606	Non-significant	Ortholog(s) have DNA-binding transcription activator activity, RNA polymerase II-specific, RNA polymerase II cis-regulatory region sequence-specific DNA binding, transcription coactivator activity
CAGL0B01188g	80.9388	-0.580927	0.23116	-2.51309	0.0119679	0.0749873	Non-significant	Ortholog(s) have chromatin binding activity, role in cellular response to DNA damage stimulus, regulation of gene expression and nucleus localization
CAGL0B01203g	3101.25	1.08484	0.434235	2.49829	0.0124794	0.0765574	Non-significant	Ortholog(s) have role in cleavage in ITS2 between 5.8S rRNA and LSU-rRNA of tricistronic rRNA transcript (SSU-rRNA, 5.8S rRNA, LSU-rRNA) and cytosolic large ribosomal subunit, preribosome, large subunit precursor localization
CAGL0B01232g	85.0414	-0.605105	0.324162	-1.86668	0.061947	0.204172	Non-significant	Ortholog(s) have rRNA (pseudouridine) methyltransferase activity
CAGL0B01243g	0	#N/A	#N/A	#N/A	#N/A	#N/A	Non-significant	Alpha-domain mating-type protein alpha1p; expressed in all MTLalpha strains and not in MTLa strains
CAGL0B01265g	9.4498	0.536099	0.393006	1.3641	0.172536	0.372887	Non-significant	Mating-type regulatory protein alpha2; expressed in all MTLalpha strains and not in MTLa strains
CAGL0B01287g	47.5784	-0.0720171	0.247149	-0.291392	0.770752	0.884063	Non-significant	Has domain(s) with predicted guanyl-nucleotide exchange factor activity, role in regulation of small GTPase mediated signal transduction, small GTPase mediated signal transduction and intracellular anatomical structure localization
CAGL0B01331g	58.2614	0.00527612	0.227992	0.0231417	0.981537	0.994253	Non-significant	Ortholog(s) have enzyme activator activity, mRNA binding activity, role in deadenylation-dependent decapping of nuclear-transcribed mRNA and Dcp1-Dcp2 complex, P-body, cytoplasm, cytoplasmic side of membrane, nucleus localization
CAGL0B01353g	82.1272	-0.392032	0.225805	-1.73615	0.0825369	0.240712	Non-significant	Putative RNA polymerase II coactivator
CAGL0B01375g	220.087	-0.890165	0.305103	-2.91759	0.00352752	0.0374171	Non-significant	Ortholog(s) have RNA polymerase II C-terminal domain phosphoserine binding, RNA polymerase II complex binding, transcription coregulator activity, triplex DNA binding activity
CAGL0B01397g	55.6179	-1.06462	0.368089	-2.89228	0.00382458	0.0390506	Non-significant	Putative nucleolar protein required for ribosome biogenesis; gene is downregulated in azole-resistant strain
CAGL0B01419g	97.2817	-0.8107	0.255895	-3.16809	0.00153443	0.0234923	Non-significant	Ortholog(s) have 6,7-dimethyl-8-ribityllumazine synthase activity, riboflavin binding activity, role in riboflavin biosynthetic process and intracellular anatomical structure, mitochondrial intermembrane space localization
CAGL0B01441g	122.965	-0.862883	0.362731	-2.37885	0.0173666	0.0932221	Non-significant	Ortholog(s) have histone deacetylase activity, protein deacetylase activity and role in chromatin organization, histone H3 deacetylation, histone H4 deacetylation, histone deacetylation
CAGL0B01463g	102.279	-0.176706	0.215054	-0.821682	0.411258	0.621713	Non-significant	Ortholog(s) have RNA binding, manganese ion binding activity
CAGL0B01485g	59.6115	0.485036	0.332936	1.45685	0.145159	0.336137	Non-significant	Ortholog(s) have tRNA methyltransferase activity and role in tRNA methylation, wybutosine biosynthetic process
CAGL0B01507g	91.3313	0.584546	0.311223	1.87822	0.0603512	0.20112	Non-significant	Ortholog(s) have N2-acetyl-L-ornithine:2-oxoglutarate 5-aminotransferase activity, role in arginine biosynthetic process, arginine biosynthetic process via ornithine, ornithine biosynthetic process and mitochondrial matrix localization
CAGL0B01529g	23.1576	-0.358447	0.32089	-1.11704	0.263976	0.476528	Non-significant	Ortholog(s) have peroxisome matrix targeting signal-2 binding activity, role in fatty acid metabolic process, protein import into peroxisome matrix, docking, protein targeting to peroxisome and cytosol, peroxisome localization
CAGL0B01551g	146.304	0.296742	0.234605	1.26486	0.205923	0.41404	Non-significant	Ortholog(s) have role in cell morphogenesis, cleistothecium development, conidium formation, positive regulation of cleistothecium development and positive regulation of conidium formation, more
CAGL0B01573g	33.4461	0.0225132	0.259469	0.0867665	0.930857	0.969784	Non-significant	Ortholog(s) have S-adenosylmethionine-dependent methyltransferase activity, protein methyltransferase activity, role in peptidyl-glutamine methylation, regulation of translation and eRF1 methyltransferase complex localization
CAGL0B01589g	72.2926	0.784126	0.349891	2.24105	0.0250225	0.117432	Non-significant	Ortholog(s) have protein tag activity, role in protein neddylation and SCF ubiquitin ligase complex localization
CAGL0B01595g	46.2081	-0.340129	0.305266	-1.11421	0.265191	0.477893	Non-significant	Protein of unknown function
CAGL0B01617g	50.1914	0.290195	0.354672	0.818207	0.413239	0.623637	Non-significant	Ortholog(s) have molecular adaptor activity, nucleic acid binding activity
CAGL0B01639g	74.8385	0.399126	0.259519	1.53795	0.124061	0.306269	Non-significant	Ortholog(s) have guanyl-nucleotide exchange factor activity and role in retrograde transport, endosome to Golgi
CAGL0B01683g	238.598	0.758795	0.237094	3.2004	0.00137239	0.0219025	Non-significant	Ortholog(s) have role in cellular copper ion homeostasis, invasive growth in response to glucose limitation, pseudohyphal growth, vacuolar transport and fungal-type vacuole membrane localization
CAGL0B01705g	56.2273	0.336716	0.260519	1.29248	0.19619	0.402907	Non-significant	Ortholog(s) have role in Cvt vesicle assembly, autophagosome assembly, autophagy of peroxisome, cytoplasm to vacuole transport by the Cvt pathway and endoplasmic reticulum to Golgi vesicle-mediated transport, more
CAGL0B01727g	31.3529	0.01069	0.28189	0.0379227	0.969749	0.988654	Non-significant	Ortholog(s) have D-ribulokinase activity and role in pentose metabolic process
CAGL0B01771g	47.8015	-0.168797	0.324271	-0.520544	0.602684	0.772102	Non-significant	Ortholog(s) have rDNA spacer replication fork barrier binding activity
CAGL0B01793g	85.4824	0.650823	0.33683	1.9322	0.0533346	0.186318	Non-significant	Has domain(s) with predicted structural constituent of ribosome activity, role in translation and ribosome localization
CAGL0B01815g	40.6764	-0.78892	0.309715	-2.54725	0.0108576	0.0706278	Non-significant	Ortholog(s) have structural constituent of ribosome activity and mitochondrial large ribosomal subunit localization
CAGL0B01837g	61.6149	0.0909116	0.268403	0.338713	0.734826	0.860801	Non-significant	Ortholog(s) have RNA binding activity and role in rRNA processing
CAGL0B01859g	40.8497	0.216947	0.326436	0.664593	0.506311	0.703587	Non-significant	Ortholog(s) have ubiquitin protein ligase activity, role in anaphase-promoting complex-dependent catabolic process, protein ubiquitination and anaphase-promoting complex, nuclear periphery localization
CAGL0B01875g	986.099	1.29608	0.354074	3.66049	0.000251732	0.00805849	Up_regulated	Ortholog(s) have mitochondrial inner membrane, mitochondrial respirasome, mitochondrial respiratory chain complex IV localization
CAGL0B01881g	99.2701	-0.223189	0.284174	-0.785396	0.432221	0.638421	Non-significant	Ortholog(s) have tRNA (guanine-N2-)-methyltransferase activity, role in tRNA N2-guanine methylation, tRNA methylation and mitochondrion, nuclear envelope, nuclear inner membrane localization
CAGL0B01903g	43.7162	-1.58372	0.405595	-3.90468	9.43517e-05	0.00401908	Down_regulated	Ortholog(s) have DNA polymerase processivity factor activity, chromatin DNA binding, double-stranded DNA binding, nucleosomal DNA binding, single-stranded DNA 3'-5' exodeoxyribonuclease activity, single-stranded DNA binding activity
CAGL0B01925g	151.14	-0.00716208	0.218069	-0.0328432	0.9738	0.990355	Non-significant	Ortholog(s) have protein serine/threonine kinase activity
CAGL0B01947g	70.5596	-0.41746	0.293186	-1.42387	0.154483	0.348115	Non-significant	Transcriptional regulator involved in de novo inositol biosynthesis; activator of INO1 gene expression; mutants unable to grow in the absence of inositol
CAGL0B01969g	15.6905	0.252285	0.382307	0.659901	0.509317	0.705168	Non-significant	Putative protein; gene is downregulated in azole-resistant strain
CAGL0B01991g	59.5757	1.01879	0.337655	3.01726	0.00255073	0.0304818	Non-significant	Ortholog(s) have palmitoyltransferase activity and role in cortical actin cytoskeleton organization, establishment of cell polarity, protein palmitoylation, regulation of exocytosis, vacuole fusion, non-autophagic
CAGL0B02013g	64.4827	0.138036	0.306162	0.450857	0.652092	0.808223	Non-significant	Ortholog(s) have role in positive regulation of TORC1 signaling and Seh1-associated complex, extrinsic component of fungal-type vacuolar membrane localization
CAGL0B02035g	356.09	0.161452	0.176829	0.913041	0.361221	0.575904	Non-significant	Ortholog(s) have actin filament binding, protein-macromolecule adaptor activity
CAGL0B02057g	23.1916	0.362256	0.337764	1.07251	0.283491	0.4993	Non-significant	Protein of unknown function
CAGL0B02079g	2.01102	-0.859955	1.30219	-0.660391	0.509003	0.705168	Non-significant	Ortholog(s) have azole transmembrane transporter activity, role in asperfuranone biosynthetic process, azole transmembrane transport and plasma membrane localization
CAGL0B02101g	42.9052	-0.782033	0.371576	-2.10464	0.035323	0.14539	Non-significant	Ortholog(s) have phosphatidylinositol-3,5-bisphosphate binding, phosphatidylinositol-3-phosphate binding, phosphatidylinositol-4-phosphate binding, phosphatidylinositol-5-phosphate binding activity
CAGL0B02123g	52.8592	-0.380813	0.265075	-1.43662	0.150825	0.344128	Non-significant	Ortholog(s) have mRNA 5'-UTR binding, pre-mRNA intronic binding, translation regulator activity and role in Group I intron splicing, mitochondrial mRNA processing, positive regulation of mitochondrial translation
CAGL0B02145g	98.9854	-0.454746	0.180776	-2.51553	0.0118854	0.0749151	Non-significant	Ortholog(s) have role in maintenance of protein location in cell, negative regulation of mitotic cytokinesis and cellular bud neck, cellular bud tip, incipient cellular bud site localization
CAGL0B02167g	103.98	-0.215157	0.22268	-0.966215	0.333937	0.550338	Non-significant	Ortholog(s) have structural constituent of ribosome activity and mitochondrial large ribosomal subunit localization
CAGL0B02189g	274.76	0.422428	0.250067	1.68926	0.09117	0.253575	Non-significant	Ortholog(s) have U1 snRNA binding, U2 snRNA binding, U4 snRNA binding, U5 snRNA binding, U6 snRNA binding activity
CAGL0B02211g	63.4108	0.119732	0.349658	0.342426	0.732031	0.859685	Non-significant	Putative calcium transporter; subunit of a plasma membrane gated channel involved in Ca2+ uptake; N-glycosylated integral membrane protein; required for viability upon prolonged fluconazole stress
CAGL0B02233g	58.6407	0.342929	0.31016	1.10565	0.268876	0.481589	Non-significant	Ortholog(s) have phosphatidylinositol N-acetylglucosaminyltransferase activity and role in GPI anchor biosynthetic process
CAGL0B02255g	89.0375	0.33285	0.289567	1.14947	0.25036	0.463351	Non-significant	Ortholog(s) have structural constituent of ribosome activity and mitochondrial small ribosomal subunit localization
CAGL0B02277g	34.8591	-0.713862	0.273614	-2.60901	0.00908053	0.0636119	Non-significant	Ortholog(s) have minor groove of adenine-thymine-rich DNA binding activity, role in negative regulation of transcription by RNA polymerase II and cytosol, nucleus localization
CAGL0B02299g	31.7647	-0.429509	0.308239	-1.39343	0.163491	0.359517	Non-significant	Ortholog(s) have role in transcription by RNA polymerase II and transcription factor TFIID complex localization
CAGL0B02321g	224.741	0.130231	0.246285	0.528782	0.596957	0.768537	Non-significant	Ortholog(s) have alpha-1,6-mannosyltransferase activity, role in cell wall mannoprotein biosynthetic process, protein N-linked glycosylation and mannan polymerase complex localization
CAGL0B02343g	84.6959	0.0315549	0.262824	0.120061	0.904435	0.956976	Non-significant	Putative multidrug efflux pump of major facilitator superfamily; gene is downregulated in azole-resistant strain
CAGL0B02365g	71.9962	-0.898486	0.314852	-2.85368	0.00432161	0.0414278	Non-significant	Ortholog(s) have cytoplasmic stress granule localization
CAGL0B02387g	27.4016	-0.138297	0.374077	-0.369702	0.711605	0.847699	Non-significant	Ortholog(s) have poly(A)-specific ribonuclease activity and role in polyadenylation-dependent RNA catabolic process
CAGL0B02409g	33.4198	-0.610196	0.4004	-1.52397	0.127517	0.310468	Non-significant	Ortholog of S. cerevisiae : YML119W and Saccharomyces cerevisiae S288C : YML119W
CAGL0B02431g	234.781	-0.623566	0.330915	-1.88437	0.0595146	0.199338	Non-significant	Ortholog(s) have NADH dehydrogenase (ubiquinone) activity, role in NADH oxidation, mitochondrial electron transport, NADH to ubiquinone, positive regulation of apoptotic process and mitochondrial matrix, mitochondrion localization
CAGL0B02453g	100.042	-0.932823	0.320937	-2.90656	0.00365428	0.0378468	Non-significant	Ortholog(s) have GTPase activity
CAGL0B02475g	786.208	-1.5206	0.328873	-4.62366	3.77029e-06	0.000452607	Down_regulated	Ortholog(s) have inorganic phosphate transmembrane transporter activity, manganese ion transmembrane transporter activity, selenite:proton symporter activity
CAGL0B02497g	87.6748	-0.735764	0.532061	-1.38286	0.166709	0.364468	Non-significant	Ortholog(s) have structural constituent of cytoskeleton activity, role in microtubule polymerization, nuclear division, nuclear migration by microtubule mediated pushing forces and cytoplasmic microtubule, tubulin complex localization
CAGL0B02519g	84.3612	-0.209572	0.209176	-1.00189	0.316396	0.535643	Non-significant	Ortholog(s) have cytochrome-b5 reductase activity, acting on NAD(P)H activity, role in protein transport and plasma membrane localization
CAGL0B02541g	114.575	-0.0779907	0.176022	-0.443072	0.657713	0.811313	Non-significant	Ortholog(s) have DNA translocase activity
CAGL0B02563g	438.023	0.861231	0.348955	2.46803	0.0135859	0.08059	Non-significant	Expressed protein of unknown function
CAGL0B02585g	253.458	-0.251977	0.172716	-1.4589	0.144591	0.335706	Non-significant	Ortholog(s) have role in ER-dependent peroxisome organization, endoplasmic reticulum inheritance, endoplasmic reticulum tubular network maintenance and endoplasmic reticulum tubular network organization, more
CAGL0B02607g	189.062	0.0876309	0.210716	0.415872	0.677504	0.824937	Non-significant	5-aminolevulinate synthase
CAGL0B02629g	103.624	-0.728586	0.316577	-2.30145	0.0213664	0.10597	Non-significant	Ortholog(s) have role in pseudohyphal growth
CAGL0B02651g	10.3398	-1.05411	0.487142	-2.16387	0.0304747	0.132049	Non-significant	Ortholog(s) have DNA-binding transcription factor activity, RNA polymerase II-specific, cis-regulatory region sequence-specific DNA binding activity
CAGL0B02673g	54.5016	-0.514418	0.292452	-1.75898	0.0785805	0.234521	Non-significant	Ortholog(s) have structural molecule activity
CAGL0B02695g	52.6644	0.350154	0.222996	1.57022	0.116363	0.294646	Non-significant	Ortholog(s) have ubiquitin-protein transferase activity and role in negative regulation of gluconeogenesis, proteasome-mediated ubiquitin-dependent protein catabolic process, ubiquitin-dependent protein catabolic process
CAGL0B02717g	956.376	-0.502232	0.232848	-2.15691	0.0310128	0.133941	Non-significant	Ortholog(s) have role in acetate catabolic process, carbon utilization and cytoplasm, extracellular region, nucleus localization
CAGL0B02739g	109.656	0.768992	0.273283	2.8139	0.00489439	0.0438172	Non-significant	Mitogen activated protein kinase involved in control of hypertonic stress response, filamentous growth, and virulence
CAGL0B02755g	95.8821	0.676333	0.220574	3.06624	0.0021677	0.0278404	Non-significant	Ortholog of S. cerevisiae : YLR361C-A and Saccharomyces cerevisiae S288C : YLR361C-A
CAGL0B02761g	59.3705	-0.423494	0.329321	-1.28596	0.198456	0.405181	Non-significant	Ortholog(s) have hydrolase activity, acting on ester bonds, phosphoprotein phosphatase activity
CAGL0B02772g	32.2815	-0.186639	0.3037	-0.61455	0.538852	0.726075	Non-significant	Ortholog(s) have role in late endosome to vacuole transport and phosphatidylinositol 3-kinase complex, class III, type II localization
CAGL0B02794g	557.536	-0.483583	0.186176	-2.59745	0.00939189	0.0649319	Non-significant	Ortholog(s) have (S)-2-(5-amino-1-(5-phospho-D-ribosyl)imidazole-4-carboxamido)succinate AMP-lyase (fumarate-forming) activity, N6-(1,2-dicarboxyethyl)AMP AMP-lyase (fumarate-forming) activity
CAGL0B02816g	31.4059	0.181404	0.34182	0.5307	0.595626	0.767528	Non-significant	Ortholog(s) have DNA translocase activity
CAGL0B02838g	134.623	-0.499956	0.262511	-1.90452	0.0568431	0.193582	Non-significant	Protein of unknown function
CAGL0B02860g	402.395	-0.240661	0.264182	-0.910967	0.362313	0.576774	Non-significant	Ortholog(s) have role in autophagy of mitochondrion, macroautophagy and mitochondrion localization
CAGL0B02882g	129.324	-0.299456	0.187083	-1.60065	0.109454	0.283855	Non-significant	Beta mannosyltransferase; transmembrane domain protein similar to C. albicans WRY family; gene is downregulated in azole-resistant strain
CAGL0B02904g	12.5833	-0.138967	0.453671	-0.306316	0.759364	0.876355	Non-significant	Beta mannosyltransferase
CAGL0B02926g	1.45136	-0.492373	1.33389	-0.369126	0.712034	0.847727	Non-significant	Beta mannosyltransferase
CAGL0B02948g	25.8162	0.865386	0.269144	3.21533	0.00130296	0.0213072	Non-significant	Beta mannosyltransferase
CAGL0B02970g	286.165	0.0525326	0.149923	0.350398	0.72604	0.856971	Non-significant	Beta mannosyltransferase
CAGL0B02981g	212.708	0.476425	0.218087	2.18457	0.0289206	0.128046	Non-significant	Protein of unknown function
CAGL0B03014g	202.688	0.588932	0.238491	2.46941	0.0135334	0.08059	Non-significant	Has domain(s) with predicted glycosyltransferase activity and role in protein glycosylation
CAGL0B03047g	1659.12	-0.642907	0.210682	-3.05155	0.00227666	0.0285975	Non-significant	Ketol-acid reducto-isomerase; mass spectrometry data indicates this gene is likely to be protein-coding
CAGL0B03069g	376.077	-0.20664	0.460547	-0.448683	0.65366	0.809236	Non-significant	Putative transaldolase; expression upregulated in biofilm vs planktonic cell culture
CAGL0B03091g	17.51	-1.20379	0.353597	-3.40442	0.000663059	0.0150312	Non-significant	Ortholog(s) have role in cellular bud site selection, pseudohyphal growth and cellular bud tip, incipient cellular bud site, plasma membrane localization
CAGL0B03113g	44.4327	-0.438077	0.301774	-1.45167	0.146592	0.338494	Non-significant	Ortholog(s) have SCF ubiquitin ligase complex localization
CAGL0B03179g	62.1566	-0.322555	0.228574	-1.41116	0.158196	0.353914	Non-significant	Ortholog(s) have phosphatase activator activity, role in nucleolus organization, protein localization to nucleolar rDNA repeats, rDNA condensation, rDNA heterochromatin assembly and nucleolus localization
CAGL0B03201g	15.5947	-0.500614	0.355006	-1.41016	0.158493	0.353979	Non-significant	Ortholog of S. cerevisiae : YKR011C and Saccharomyces cerevisiae S288C : YKR011C
CAGL0B03223g	0.125135	2.90559	6.55163	0.443491	0.657411	0.811129	Non-significant	Protein of unknown function
CAGL0B03245g	257.917	0.597585	0.310895	1.92214	0.0545877	0.188991	Non-significant	Ortholog(s) have signal sequence binding activity, role in SRP-dependent cotranslational protein targeting to membrane and Ssh1 translocon complex localization
CAGL0B03267g	75.0975	0.158632	0.30772	0.515509	0.606197	0.774346	Non-significant	Ortholog(s) have structural constituent of ribosome activity and mitochondrial large ribosomal subunit localization
CAGL0B03289g	49.8082	-0.286223	0.231506	-1.23635	0.216327	0.424556	Non-significant	Ortholog(s) have glutathione hydrolase activity, omega peptidase activity, peptidase activity, role in glutathione catabolic process and cytoplasm, glutathione hydrolase complex, nuclear periphery localization
CAGL0B03311g	56.8735	0.484224	0.256663	1.88661	0.0592121	0.19862	Non-significant	Ortholog(s) have ubiquitin-protein transferase activity, role in SCF-dependent proteasomal ubiquitin-dependent protein catabolic process and SCF ubiquitin ligase complex localization
CAGL0B03333g	93.7254	-0.581297	0.265454	-2.18983	0.0285368	0.127006	Non-significant	Ortholog(s) have RNA polymerase II C-terminal domain phosphoserine binding, RNA polymerase II complex binding, chromatin binding activity
CAGL0B03355g	19.1763	-1.00154	0.399283	-2.50834	0.01213	0.0755551	Non-significant	Putative DNA polymerase II subunit; gene is upregulated in azole-resistant strain
CAGL0B03377g	48.6087	0.134843	0.223875	0.602311	0.546967	0.731413	Non-significant	Ortholog(s) have protein tyrosine/serine/threonine phosphatase activity and role in inactivation of MAPK activity, nuclear DNA replication, protein dephosphorylation, regulation of spore germination
CAGL0B03399g	130.392	-0.00185093	0.314544	-0.0058845	0.995305	0.999252	Non-significant	Protein involved in sub-telomeric silencing and regulation of biofilm formation; involved in regulation of telomere length; mutants display increased colonization of mouse kidneys relative to wild-type; required for silencing at MTL3
CAGL0B03421g	170.722	0.190156	0.268606	0.707938	0.478984	0.682674	Non-significant	DNA-binding transcription activator involved in resistance to azoles
CAGL0B03443g	48.9103	-0.229038	0.236431	-0.968728	0.332681	0.548774	Non-significant	Ortholog(s) have role in lipid homeostasis, mitochondrion organization and integral component of mitochondrial membrane, mitochondrial inner membrane localization
CAGL0B03465g	46.9829	0.490451	0.301278	1.6279	0.103546	0.27483	Non-significant	Ortholog(s) have role in ethanol metabolic process and mitochondrial inner membrane localization
CAGL0B03487g	2856.31	-0.233806	0.23537	-0.993355	0.320537	0.539368	Non-significant	Translation elongation factor eEF3
CAGL0B03509g	267.807	-0.484024	0.319639	-1.51428	0.129954	0.313533	Non-significant	Ortholog(s) have protein serine/threonine kinase activity
CAGL0B03531g	94.5261	-0.0231428	0.263188	-0.0879328	0.92993	0.96958	Non-significant	Protein of unknown function
CAGL0B03553g	157.553	0.111074	0.261349	0.425003	0.670835	0.819277	Non-significant	Ortholog(s) have rDNA binding, rRNA primary transcript binding activity and role in positive regulation of ribosome biogenesis, rRNA processing, rRNA transcription, ribosomal large subunit assembly
CAGL0B03575g	50.0091	-0.470279	0.310488	-1.51465	0.129862	0.313533	Non-significant	Ortholog(s) have histone acetyltransferase activity, histone binding activity and role in chromatin assembly or disassembly, chromatin silencing at telomere, histone acetylation
CAGL0B03597g	74.14	-0.681038	0.474575	-1.43505	0.151274	0.344557	Non-significant	Ortholog(s) have phosphoacetylglucosamine mutase activity and role in fungal-type cell wall chitin biosynthetic process
CAGL0B03608g	87.8018	1.30514	0.483069	2.70177	0.00689718	0.0525699	Non-significant	Has domain(s) with predicted mitochondrial inner membrane peptidase complex localization
CAGL0B03619g	454.178	0.534774	0.432943	1.23521	0.216754	0.424556	Non-significant	Ortholog(s) have endopeptidase activity, peptidase activity, serine-type endopeptidase activity
CAGL0B03641g	62.1429	-0.731466	0.34707	-2.10755	0.0350703	0.145121	Non-significant	Ortholog(s) have microtubule motor activity, minus-end-directed microtubule motor activity, plus-end-directed microtubule motor activity
CAGL0B03663g	415.608	-0.53386	0.549053	-0.972329	0.330887	0.547711	Non-significant	Ortholog(s) have citrate (Si)-synthase activity, role in citrate metabolic process and cytoplasm, peroxisome localization
CAGL0B03685g	465.818	-0.370078	0.262692	-1.40879	0.158897	0.354246	Non-significant	Putative flavodoxin
CAGL0B03707g	53.2699	-0.785121	0.304662	-2.57702	0.00996562	0.0669994	Non-significant	Ortholog(s) have role in DNA strand elongation involved in DNA replication, DNA synthesis involved in UV-damage excision repair, premeiotic DNA replication and delta DNA polymerase complex localization
CAGL0B03773g	306.762	0.0550259	0.200124	0.274959	0.783348	0.890774	Non-significant	Has domain(s) with predicted role in amino acid transport, transmembrane transport and integral component of membrane, membrane localization
CAGL0B03795g	395.807	0.204937	0.235106	0.87168	0.383383	0.595932	Non-significant	Ortholog(s) have GTP binding, methionyl-initiator methionine tRNA binding activity and role in formation of translation preinitiation complex, mitotic G1 DNA damage checkpoint signaling
CAGL0B03817g	55.0831	-0.290711	0.392928	-0.739858	0.459386	0.664607	Non-significant	Ortholog(s) have cytoplasm, nucleus localization
CAGL0B03839g	70.175	-1.35356	0.26549	-5.09835	3.42626e-07	7.23901e-05	Down_regulated	Ortholog(s) have sulfate adenylyltransferase (ATP) activity
CAGL0B03855g	113.185	0.694307	0.241156	2.87907	0.00398845	0.0395996	Non-significant	Ortholog(s) have role in protein targeting to ER, signal peptide processing and signal peptidase complex localization
CAGL0B03861g	35.8991	-0.242108	0.255445	-0.947791	0.343236	0.558487	Non-significant	Ortholog of S. cerevisiae : YJR011C and Saccharomyces cerevisiae S288C : YJR011C
CAGL0B03883g	88.4699	-0.657347	0.302131	-2.1757	0.0295774	0.129549	Non-significant	Protein of unknown function
CAGL0B03899g	6.84449	-1.16564	0.652768	-1.78569	0.0741487	0.227573	Non-significant	Ortholog of S. cerevisiae : YJR012C and Saccharomyces cerevisiae S288C : YJR012C
CAGL0B03905g	36.2395	-0.602797	0.303946	-1.98324	0.0473405	0.172808	Non-significant	Ortholog(s) have mannosyltransferase activity, role in GPI anchor biosynthetic process, fungal-type cell wall organization and glycosylphosphatidylinositol-mannosyltransferase I complex localization
CAGL0B03927g	124.445	0.465146	0.297425	1.56391	0.117838	0.297112	Non-significant	Has domain(s) with predicted translation initiation factor activity and role in translational initiation
CAGL0B03949g	40.9013	-0.164478	0.344748	-0.477096	0.633294	0.794794	Non-significant	Protein of unknown function
CAGL0B03971g	137.423	-0.106241	0.26008	-0.408493	0.682912	0.827722	Non-significant	Ortholog of S. cerevisiae : YJR015W and Saccharomyces cerevisiae S288C : YJR015W
CAGL0B03993g	509.361	-0.0109532	0.233651	-0.0468785	0.96261	0.985584	Non-significant	Ortholog(s) have dihydroxy-acid dehydratase activity and role in branched-chain amino acid biosynthetic process
CAGL0B04015g	63.0133	-0.56133	0.231246	-2.42742	0.0152068	0.0866473	Non-significant	Has domain(s) with predicted catalytic activity and role in biosynthetic process
CAGL0B04037g	37.5524	-1.01156	0.390595	-2.58979	0.00960334	0.0654514	Non-significant	Ortholog(s) have RNA polymerase II complex binding, peptidyl-prolyl cis-trans isomerase activity
CAGL0B04059g	147.203	0.5374	0.275299	1.95206	0.0509314	0.18177	Non-significant	Ortholog(s) have acyl-CoA hydrolase activity, role in fatty acid beta-oxidation, fatty acid oxidation and peroxisome localization
CAGL0B04103g	31.9608	-0.319557	0.272357	-1.1733	0.240675	0.452778	Non-significant	Ortholog(s) have role in cellular protein-containing complex localization and Dsc E3 ubiquitin ligase complex localization
CAGL0B04125g	183.75	-0.482555	0.195162	-2.47259	0.013414	0.08059	Non-significant	Ortholog(s) have RNA polymerase I activity, RNA polymerase III activity and role in tRNA transcription by RNA polymerase III, transcription by RNA polymerase I, transcription by RNA polymerase III, transposon integration
CAGL0B04147g	96.7753	-0.619118	0.260857	-2.3734	0.017625	0.0935711	Non-significant	Ortholog(s) have protein serine/threonine kinase activity and role in division septum assembly, exit from mitosis, mitotic cytokinesis, protein phosphorylation, regulation of mRNA catabolic process
CAGL0B04169g	119.238	-0.0176792	0.376503	-0.0469562	0.962548	0.985584	Non-significant	Ortholog(s) have rRNA primary transcript binding activity
CAGL0B04191g	89.6492	0.208132	0.297842	0.698799	0.484678	0.68683	Non-significant	Has domain(s) with predicted integral component of membrane localization
CAGL0B04213g	365.858	0.31197	0.210937	1.47897	0.139147	0.327675	Non-significant	Ortholog(s) have role in positive regulation of glycerol transport
CAGL0B04235g	10.5137	0.0028821	0.49737	0.00579468	0.995377	0.999252	Non-significant	Protein with a predicted role in maintenance of ploidy
CAGL0B04257g	1647.41	-0.443247	0.202217	-2.19194	0.0283842	0.126733	Non-significant	Ortholog(s) have cytosolic large ribosomal subunit localization
CAGL0B04279g	61.4611	-0.667588	0.451502	-1.47859	0.139249	0.327769	Non-significant	Protein of unknown function
CAGL0B04301g	75.9246	-0.227071	0.291127	-0.779973	0.435407	0.641869	Non-significant	Ortholog(s) have ribosomal protein S6 kinase activity and role in TORC1 signaling
CAGL0B04323g	205.213	0.168872	0.325202	0.519282	0.603564	0.772854	Non-significant	Has domain(s) with predicted oxidoreductase activity, zinc ion binding activity
CAGL0B04345g	237.619	-0.981779	0.248743	-3.94697	7.91476e-05	0.00360395	Non-significant	Has domain(s) with predicted GTP binding activity
CAGL0B04367g	43.7852	-0.0271698	0.264982	-0.102534	0.918332	0.965232	Non-significant	Ortholog(s) have copper ion binding activity, role in cell redox homeostasis, cellular response to oxidative stress, mitochondrial cytochrome c oxidase assembly and mitochondrial inner membrane localization
CAGL0B04389g	91.3529	0.0765573	0.224701	0.340707	0.733324	0.860377	Non-significant	Putative class IV chitin synthase; mutants display a significantly thickened cell wall mannoprotein layer; mutants are delayed in cell wall formation during protoplast regeneration
CAGL0B04411g	42.6226	0.506704	0.231306	2.19062	0.0284791	0.127006	Non-significant	Protein of unknown function
CAGL0B04433g	127.031	0.317543	0.213342	1.48842	0.136641	0.324522	Non-significant	Has domain(s) with predicted nucleobase transmembrane transporter activity, transmembrane transporter activity, role in nucleobase transport, transmembrane transport and membrane localization
CAGL0B04455g	3.62973	0.581256	0.652526	0.890778	0.373048	0.58679	Non-significant	Ortholog(s) have L-glutamine transmembrane transporter activity, L-isoleucine transmembrane transporter activity, L-tyrosine transmembrane transporter activity and role in amino acid transmembrane export from vacuole
CAGL0B04477g	58.9202	-0.265267	0.199192	-1.33171	0.182954	0.386701	Non-significant	Ortholog(s) have cellular bud neck, plasma membrane localization
CAGL0B04499g	300.959	1.17652	0.394812	2.97994	0.00288306	0.032874	Non-significant	Ortholog(s) have role in protein N-linked glycosylation and oligosaccharyltransferase complex localization
CAGL0B04521g	150.656	-0.965887	0.319767	-3.0206	0.00252276	0.0303053	Non-significant	Ortholog(s) have CTP binding, GDP binding, GTP binding, GTPase activity, UTP binding activity
CAGL0B04543g	282.837	-0.646535	0.34107	-1.89561	0.0580121	0.195918	Non-significant	Ortholog(s) have carnitine transmembrane transporter activity, carnitine:acyl carnitine antiporter activity and role in acetate catabolic process, carbon utilization, carnitine transport, fatty acid metabolic process
CAGL0B04565g	687.838	0.47279	0.304804	1.55113	0.12087	0.301291	Non-significant	Ortholog(s) have alpha-1,2-mannosyltransferase activity, role in protein N-linked glycosylation, protein O-linked glycosylation and Golgi apparatus localization
CAGL0B04587g	94.0375	-0.251746	0.237033	-1.06207	0.288203	0.503732	Non-significant	Ortholog(s) have DNA binding, bending, RNA polymerase III general transcription initiation factor activity and RNA polymerase III type 1 promoter sequence-specific DNA binding, more
CAGL0B04609g	62.2621	0.193924	0.26444	0.733339	0.463352	0.667055	Non-significant	Ortholog(s) have NuA4 histone acetyltransferase complex, Swr1 complex localization
CAGL0B04631g	90.2201	-0.183402	0.271885	-0.674555	0.499959	0.697697	Non-significant	Ortholog(s) have calcium ion binding, inositol-1,2,4,5,6-pentakisphosphate 5-phosphatase activity and inositol-1,2,4,5-tetrakisphosphate 5-phosphatase activity, more
CAGL0B04675g	106.593	-0.205087	0.213989	-0.9584	0.337861	0.552844	Non-significant	Ortholog(s) have endoribonuclease activity, ribosome binding activity and role in nonfunctional rRNA decay, nuclear-transcribed mRNA catabolic process, no-go decay, positive regulation of translation, ribosome disassembly
CAGL0B04697g	105.753	-0.0808303	0.23809	-0.339494	0.734237	0.860493	Non-significant	Ortholog(s) have Golgi apparatus, Golgi cisterna localization
CAGL0B04719g	56.4779	0.822033	0.336	2.44653	0.014424	0.0835483	Non-significant	Protein of unknown function
CAGL0B04741g	46.3882	0.156345	0.240479	0.650138	0.515603	0.710147	Non-significant	Phosphatidylglycerolphosphate synthase, catalyzes the first committed step in biosynthesis of cardiolipin; mutants display increased cell-surface hydrophobicity
CAGL0B04763g	53.3076	0.574092	0.36397	1.5773	0.114726	0.291197	Non-significant	Protein of unknown function
CAGL0B04785g	16.0621	-0.888197	0.542907	-1.636	0.101839	0.272607	Non-significant	Protein of unknown function
CAGL0B04807g	178.904	-0.551629	0.303458	-1.81781	0.0690926	0.21827	Non-significant	Ortholog(s) have RNA binding, chromatin binding, mRNA binding activity, role in nuclear mRNA surveillance and cytoplasm, nucleus localization
CAGL0B04829g	89.4018	0.384536	0.290534	1.32355	0.185653	0.389134	Non-significant	Protein of unknown function
CAGL0B04851g	138.735	-0.0442979	0.240206	-0.184416	0.853687	0.931071	Non-significant	Has domain(s) with predicted guanyl-nucleotide exchange factor activity, role in regulation of Rho protein signal transduction and intracellular anatomical structure localization
CAGL0B04873g	28.2349	-0.470435	0.374678	-1.25557	0.209272	0.417157	Non-significant	Ortholog(s) have role in maintenance of DNA trinucleotide repeats, mitotic sister chromatid cohesion and Ctf18 RFC-like complex localization
CAGL0B04895g	87.9042	0.487302	0.289543	1.683	0.0923748	0.255994	Non-significant	Ortholog(s) have RNA polymerase II cis-regulatory region sequence-specific DNA binding activity and role in negative regulation of transcription by RNA polymerase II, positive regulation of transcription by RNA polymerase II
CAGL0B04917g	1160.41	-0.163593	0.148897	-1.0987	0.271901	0.485523	Non-significant	S-adenosylmethionine synthetase
CAGL0B04939g	83.8632	0.0118352	0.26178	0.0452107	0.963939	0.985584	Non-significant	Ortholog of S. cerevisiae : YLR173W and Saccharomyces cerevisiae S288C : YLR173W
CAGL0B04961g	236.598	0.0284575	0.184031	0.154635	0.877109	0.94337	Non-significant	Ortholog(s) have diphthine synthase activity and role in peptidyl-diphthamide biosynthetic process from peptidyl-histidine
CAGL0B04983g	157.14	1.09277	0.259975	4.20336	2.62978e-05	0.0018277	Up_regulated	Ortholog(s) have role in Golgi to vacuole transport, endosomal transport, vesicle-mediated transport and AP-1 adaptor complex, Golgi apparatus, endosome localization
CAGL0B05049g	192.272	0.296382	0.271225	1.09275	0.274502	0.488517	Non-significant	Ortholog(s) have ubiquitin-protein transferase activity and role in double-strand break repair via nonhomologous end joining, double-strand break repair via synthesis-dependent strand annealing
CAGL0B05126g	5.73901	0.840333	0.673942	1.24689	0.212438	0.420788	Non-significant	Protein of unknown function
CAGL0B05137g	3.9147	-0.448869	0.788935	-0.568956	0.569386	0.746569	Non-significant	Protein of unknown function
CAGL0B05148g	9.82901	1.67666	0.56112	2.98806	0.00280755	0.0323788	Non-significant	Protein of unknown function
CAGL0C00110g	1529.77	1.02104	0.278314	3.66868	0.000243804	0.00804242	Up_regulated	Sub-telomerically encoded adhesin with a role in cell adhesion; binds to ligands containing a terminal galactose residue; expressed during murine urinary tract infection, biofilm-upregulated; belongs to adhesin cluster I
CAGL0C00209g	122.242	0.308052	0.241455	1.27582	0.202021	0.410098	Non-significant	Putative adhesin-like cell wall protein; belongs to adhesin cluster IV; predicted GPI-anchor
CAGL0C00231g	86.9533	0.933532	0.323165	2.88872	0.00386812	0.0391925	Non-significant	Has domain(s) with predicted nucleobase transmembrane transporter activity, role in nucleobase transport, transmembrane transport and membrane localization
CAGL0C00253g	65.1142	0.801595	0.266403	3.00896	0.00262142	0.0309762	Non-significant	Putative cell wall adhesin; belongs to adhesin cluster III; predicted GPI anchor; contains 6 tandem repeats
CAGL0C00275g	967.14	1.00628	0.290094	3.46878	0.000522818	0.0129043	Non-significant	Putative cysteine protease; protein differentially expressed in azole resistant strain; gene is upregulated in azole-resistant strain
CAGL0C00297g	100.905	0.0549269	0.284083	0.193348	0.846686	0.927605	Non-significant	Ortholog(s) have histone methyltransferase activity (H3-K36 specific) activity
CAGL0C00319g	290.428	0.10662	0.23527	0.453179	0.65042	0.807608	Non-significant	Ortholog(s) have carboxypeptidase activity, role in nitrogen compound metabolic process, proteolysis involved in cellular protein catabolic process and fungal-type vacuole lumen localization
CAGL0C00341g	127.432	0.842673	0.345483	2.43912	0.0147231	0.0846219	Non-significant	Ortholog(s) have double-stranded DNA binding, sequence-specific DNA binding activity
CAGL0C00363g	230.174	0.300622	0.263035	1.1429	0.253081	0.466263	Non-significant	Protein involved in cell wall beta-1,6-glucan synthesis
CAGL0C00385g	63.8172	-0.962229	0.286337	-3.36048	0.000778084	0.016193	Non-significant	Ortholog(s) have ATPase, DNA binding, nucleosome binding activity, role in chromatin remodeling and Isw1b complex localization
CAGL0C00407g	51.8692	0.244549	0.215095	1.13693	0.255567	0.468879	Non-significant	Ortholog(s) have role in intracellular signal transduction
CAGL0C00429g	167.78	0.564067	0.201546	2.79871	0.00513076	0.0447768	Non-significant	Ortholog(s) have SNAP receptor activity, role in vacuole fusion, non-autophagic, vesicle fusion, vesicle-mediated transport and SNARE complex, fungal-type vacuole membrane localization
CAGL0C00451g	112.066	0.871119	0.279506	3.11664	0.00182927	0.0261793	Non-significant	Protein of unknown function
CAGL0C00473g	131.999	0.717199	0.230514	3.1113	0.00186268	0.0263518	Non-significant	Ortholog(s) have protein kinase activity, protein serine/threonine kinase activity
CAGL0C00495g	49.9979	-0.382169	0.280547	-1.36223	0.173126	0.373399	Non-significant	Ortholog(s) have cyclin-dependent protein serine/threonine kinase activator activity, histone binding, protein kinase activator activity, protein-containing complex binding, ubiquitin binding, zinc ion binding activity
CAGL0C00517g	89.8991	-0.904486	0.324378	-2.78837	0.00529743	0.0456885	Non-significant	Ortholog(s) have protein-arginine omega-N monomethyltransferase activity, protein-arginine omega-N symmetric methyltransferase activity
CAGL0C00539g	250.415	-0.419014	0.280227	-1.49527	0.134845	0.32069	Non-significant	Ortholog(s) have role in positive regulation of (R)-carnitine transmembrane transport, positive regulation of polyamine transmembrane transport
CAGL0C00561g	33.0725	0.201211	0.258822	0.777413	0.436915	0.643555	Non-significant	Ortholog(s) have phosphatidylinositol-3-phosphate binding, phosphatidylinositol-5-phosphate binding, phosphatidylserine binding activity
CAGL0C00583g	39.9997	-0.656082	0.245379	-2.67375	0.0075009	0.0554899	Non-significant	Ortholog(s) have mRNA binding, sequence-specific mRNA binding activity, role in endoplasmic reticulum inheritance, intracellular mRNA localization, mating type switching and cellular bud tip localization
CAGL0C00605g	55.9554	0.563841	0.27789	2.02901	0.0424571	0.161453	Non-significant	Has domain(s) with predicted phospholipid binding activity
CAGL0C00627g	34.5451	0.159875	0.290148	0.551013	0.581625	0.757058	Non-significant	Ortholog(s) have role in autophagy of peroxisome, cytoplasm to vacuole transport by the Cvt pathway, macroautophagy, piecemeal microautophagy of the nucleus
CAGL0C00649g	302.127	-0.18552	0.225425	-0.822978	0.410521	0.621131	Non-significant	Putative H1-ATPase V1 domain 60 KD subunit
CAGL0C00671g	88.5822	-0.25708	0.644275	-0.399022	0.689877	0.832518	Non-significant	Ortholog(s) have role in reciprocal meiotic recombination
CAGL0C00693g	140.651	0.308907	0.330381	0.935001	0.349788	0.564318	Non-significant	Putative vacuolar iron transporter
CAGL0C00715g	55.0766	0.343273	0.334065	1.02756	0.304156	0.52135	Non-significant	Ortholog(s) have role in ribosomal large subunit assembly and preribosome, large subunit precursor localization
CAGL0C00737g	140.337	0.232066	0.217934	1.06484	0.286946	0.50237	Non-significant	Ortholog(s) have U3 snoRNA binding activity
CAGL0C00759g	107.219	-0.0762006	0.249983	-0.304823	0.760501	0.877258	Non-significant	Ortholog(s) have transcription coactivator activity, role in chromatin silencing at telomere, positive regulation of ribosomal protein gene transcription by RNA polymerase II and CURI complex, nucleolus, nucleus localization
CAGL0C00781g	5.27497	-1.34061	0.653144	-2.05255	0.0401166	0.155577	Non-significant	Protein of unknown function
CAGL0C00847g	6.83198	-1.36518	0.708155	-1.9278	0.0538805	0.187626	Non-significant	Putative adhesin-like protein; belongs to adhesin cluster I
CAGL0C00946g	2.98836	-0.576739	0.947726	-0.60855	0.542823	0.72854	Non-significant	Protein of unknown function
CAGL0C00968g	58.0569	-0.23098	0.426669	-0.541356	0.588262	0.761828	Non-significant	Adhesin-like protein with a predicted role in cell adhesion; belongs to adhesin cluster VII; predicted GPI-anchor
CAGL0C01056g	54.1164	-0.938215	0.496578	-1.88936	0.0588433	0.197591	Non-significant	Protein of unknown function
CAGL0C01078g	9.88332	-1.67175	0.614775	-2.71928	0.00654242	0.050894	Non-significant	Protein of unknown function
CAGL0C01133g	48.3716	-0.932621	0.541641	-1.72185	0.0850975	0.245417	Non-significant	Adhesin-like protein; belongs to adhesin cluster VII; predicted GPI anchor
CAGL0C01155g	28.4674	0.231425	0.352078	0.657313	0.51098	0.706417	Non-significant	Ortholog(s) have role in SCF-dependent proteasomal ubiquitin-dependent protein catabolic process, cellular response to methylmercury and SCF ubiquitin ligase complex localization
CAGL0C01177g	86.5969	0.420643	0.268138	1.56876	0.116704	0.295012	Non-significant	Ortholog(s) have cyclin-dependent protein serine/threonine kinase regulator activity
CAGL0C01199g	125.831	0.0833751	0.240772	0.346283	0.72913	0.858555	Non-significant	Putative Zn(2)-Cys(6) binuclear cluster transcription factor, involved in transcriptional regulation of ergosterol biosynthesis and uptake
CAGL0C01221g	145.388	-0.590949	0.268787	-2.19858	0.0279077	0.125486	Non-significant	Ortholog(s) have guanyl-nucleotide exchange factor activity, translation initiation factor activity, role in cytoplasmic translational initiation and eukaryotic translation initiation factor 2B complex localization
CAGL0C01243g	373.465	-0.465655	0.24192	-1.92483	0.0542508	0.18862	Non-significant	Ortholog(s) have histidinol-phosphate transaminase activity and role in histidine biosynthetic process, response to nickel cation
CAGL0C01265g	160.614	0.0928726	0.230204	0.403436	0.686628	0.830875	Non-significant	Gene used for molecular typing of C. glabrata strain isolates
CAGL0C01287g	60.9002	0.634327	0.235496	2.69358	0.00706899	0.0534169	Non-significant	Ortholog(s) have role in DNA transport, cell redox homeostasis, positive regulation of protein serine/threonine kinase activity and mitochondrial outer membrane localization
CAGL0C01309g	63.396	-1.05455	0.366515	-2.87723	0.00401189	0.0397196	Non-significant	Ortholog(s) have role in histone deacetylation and Set3 complex localization
CAGL0C01325g	1472.88	0.223456	0.187167	1.19389	0.232521	0.441314	Non-significant	Ortholog(s) have cytochrome-c oxidase activity, nitrite reductase (NO-forming) activity, role in mitochondrial electron transport, cytochrome c to oxygen and mitochondrial respiratory chain complex IV localization
CAGL0C01331g	112.343	0.58746	0.225038	2.61049	0.00904127	0.0635033	Non-significant	Ortholog(s) have protein-L-histidine N-tele-methyltransferase activity and role in peptidyl-histidine methylation, to form tele-methylhistidine, positive regulation of translational fidelity, ribosomal large subunit assembly
CAGL0C01353g	106.589	-0.227466	0.174366	-1.30453	0.192053	0.397657	Non-significant	Ortholog(s) have signal sequence binding activity, role in COPII-coated vesicle cargo loading, macroautophagy and COPII vesicle coat, endoplasmic reticulum exit site localization
CAGL0C01375g	100.02	-0.540951	0.262726	-2.05899	0.0394952	0.153794	Non-significant	Ortholog of S. cerevisiae : YIL108W, C. albicans SC5314 : C3_02570W_A, C. dubliniensis CD36 : Cd36_82530, C. parapsilosis CDC317 : CPAR2_102970 and C. auris B8441 : B9J08_005051
CAGL0C01397g	58.1335	-0.353458	0.219413	-1.61093	0.107196	0.28058	Non-significant	Ortholog(s) have 6-phosphofructo-2-kinase activity and role in fructose 2,6-bisphosphate metabolic process
CAGL0C01419g	42.8323	0.665215	0.377672	1.76136	0.0781778	0.234063	Non-significant	Ortholog(s) have RNA binding, mRNA binding, poly(U) RNA binding activity
CAGL0C01435g	59.8359	0.307453	0.343772	0.89435	0.371135	0.584999	Non-significant	Ortholog(s) have role in ribosome biogenesis
CAGL0C01441g	101.39	0.0565512	0.3163	0.17879	0.858103	0.933381	Non-significant	Ortholog(s) have tRNA (guanosine-2'-O-)-methyltransferase activity, role in endocytic recycling, tRNA methylation, wobble position ribose methylation and cytoplasm, endosome localization
CAGL0C01463g	36.4688	-0.0762832	0.272355	-0.280087	0.77941	0.887443	Non-significant	Ortholog(s) have role in fungal-type cell wall organization, glycerol metabolic process, regulation of cell growth, response to salt stress
CAGL0C01485g	107.554	-0.364337	0.268977	-1.35453	0.175567	0.377123	Non-significant	Ortholog(s) have methylated histone binding, transcription factor binding activity
CAGL0C01507g	144.561	0.563249	0.349322	1.61241	0.106873	0.28031	Non-significant	Ortholog(s) have phosphoprotein phosphatase activity and role in negative regulation of pheromone-dependent signal transduction involved in conjugation with cellular fusion, protein dephosphorylation
CAGL0C01529g	81.7894	-1.19721	0.358648	-3.33812	0.000843476	0.0168203	Non-significant	Ortholog(s) have RNA cap binding activity, role in mRNA splicing, via spliceosome and commitment complex, nuclear cap binding complex localization
CAGL0C01551g	237.501	0.0401523	0.297039	0.135175	0.892473	0.950604	Non-significant	Ortholog(s) have RNA polymerase II cis-regulatory region sequence-specific DNA binding activity and role in negative regulation of transcription by RNA polymerase II
CAGL0C01573g	285.354	-0.953005	0.297503	-3.20334	0.00135843	0.0218345	Non-significant	Ortholog(s) have 3-deoxy-7-phosphoheptulonate synthase activity
CAGL0C01595g	354.035	-0.629688	0.330362	-1.90605	0.0566433	0.193275	Non-significant	Ortholog(s) have glutaminase activity, imidazoleglycerol-phosphate synthase activity and role in histidine biosynthetic process
CAGL0C01617g	1.29394	0.100891	1.94112	0.0519758	0.958548	0.983788	Non-significant	Protein of unknown function
CAGL0C01639g	119.844	-0.331157	0.32981	-1.00408	0.315339	0.534709	Non-significant	Ortholog(s) have snoRNA binding activity
CAGL0C01661g	80.1417	-0.287527	0.231137	-1.24397	0.213512	0.42144	Non-significant	Ortholog(s) have diphthine methylesterase activity, role in endocytic recycling, peptidyl-diphthamide biosynthetic process from peptidyl-histidine and cytoplasm, endosome localization
CAGL0C01683g	148.32	-0.89219	0.370378	-2.40887	0.0160021	0.0891237	Non-significant	Ortholog(s) have ATPase, DNA binding, nucleosome binding, rDNA binding activity
CAGL0C01705g	322.119	0.61273	0.236073	2.59551	0.00944509	0.0650443	Non-significant	Putative glutathione peroxidase
CAGL0C01727g	101.438	-0.100655	0.224717	-0.447919	0.654212	0.809327	Non-significant	Ortholog(s) have UDP-N-acetylglucosamine-dolichyl-phosphate N-acetylglucosaminephosphotransferase activity and role in N-glycan processing, aerobic respiration, dolichyl diphosphate biosynthetic process, protein N-linked glycosylation
CAGL0C01749g	74.8645	-0.501517	0.356095	-1.40838	0.159019	0.354246	Non-significant	Ortholog(s) have 5'-deoxynucleotidase activity, GMP 5'-nucleotidase activity and role in deoxyribonucleoside monophosphate catabolic process
CAGL0C01771g	156.342	0.583348	0.312462	1.86694	0.0619103	0.204172	Non-significant	Ortholog(s) have fungal-type vacuole membrane localization
CAGL0C01793g	342.416	0.415841	0.280785	1.481	0.138608	0.326856	Non-significant	Protein of unknown function
CAGL0C01815g	124.83	-0.961875	0.458162	-2.09942	0.0357796	0.146474	Non-significant	Ortholog of S. cerevisiae : YBL086C, C. albicans SC5314 : C7_02530C_A, C. dubliniensis CD36 : Cd36_72270, C. parapsilosis CDC317 : CPAR2_702850 and C. auris B8441 : B9J08_001027
CAGL0C01837g	39.1797	0.41846	0.251697	1.66255	0.0964017	0.262742	Non-significant	Has domain(s) with predicted integral component of membrane localization
CAGL0C01859g	119.716	0.843085	0.282758	2.98166	0.00286695	0.0327775	Non-significant	Has domain(s) with predicted integral component of membrane localization
CAGL0C01881g	114.604	-0.368422	0.235993	-1.56116	0.118487	0.297732	Non-significant	Ortholog(s) have phospholipid binding activity, role in actin filament organization, budding cell apical bud growth, septum digestion after cytokinesis and cellular bud, cellular bud neck, site of polarized growth localization
CAGL0C01903g	58.1507	-0.0587163	0.240128	-0.24452	0.806828	0.903754	Non-significant	Ortholog(s) have DNA binding, ubiquitin protein ligase activity and role in anaphase-promoting complex-dependent catabolic process, mitotic sister chromatid segregation, protein ubiquitination
CAGL0C01919g	14.2917	1.85071	0.579842	3.19174	0.00141417	0.0224314	Non-significant	Putative a-factor pheromone
CAGL0C01925g	76.7522	-0.506901	0.297059	-1.7064	0.0879334	0.249176	Non-significant	Ortholog(s) have GDP binding, RNA NAD-cap (NAD-forming) hydrolase activity, RNA pyrophosphohydrolase activity and role in NAD-cap decapping, nuclear-transcribed mRNA catabolic process, exonucleolytic, 5'-3'
CAGL0C01947g	557.539	0.141642	0.245872	0.576083	0.564559	0.743641	Non-significant	Ortholog(s) have methionyl glutamyl tRNA synthetase complex localization
CAGL0C01969g	71.4194	-0.0432468	0.233961	-0.184846	0.85335	0.930988	Non-significant	Ortholog of S. cerevisiae : RMD8, C. albicans SC5314 : C7_00610C_A, C. dubliniensis CD36 : Cd36_70050, C. parapsilosis CDC317 : CPAR2_301100 and C. auris B8441 : B9J08_001157
CAGL0C01991g	26.5088	-0.27443	0.285618	-0.960829	0.336638	0.551698	Non-significant	Ortholog(s) have centromeric DNA binding, protein-containing complex binding activity, role in chromosome segregation, negative regulation of NMS complex assembly and kinetochore localization
CAGL0C02013g	63.1806	-0.322222	0.356423	-0.904042	0.365973	0.579979	Non-significant	Ortholog of S. cerevisiae : YFR045W, C. albicans SC5314 : C1_07820W_A, C. dubliniensis CD36 : Cd36_07340, C. parapsilosis CDC317 : CPAR2_208340 and C. auris B8441 : B9J08_001600
CAGL0C02035g	231.686	0.209839	0.272438	0.770226	0.441166	0.648327	Non-significant	Ortholog(s) have metallodipeptidase activity, omega peptidase activity, role in glutathione catabolic process and cytoplasm localization
CAGL0C02057g	5.22062	1.52132	0.635123	2.39531	0.0166062	0.0908954	Non-significant	Protein of unknown function
CAGL0C02079g	40.5719	0.799046	0.290286	2.75262	0.00591206	0.0480423	Non-significant	Ortholog(s) have protein-macromolecule adaptor activity and role in vesicle-mediated transport
CAGL0C02101g	56.2422	0.651463	0.326277	1.99666	0.0458625	0.169284	Non-significant	Ortholog(s) have role in (1->6)-beta-D-glucan biosynthetic process, chromosome organization and integral component of endoplasmic reticulum membrane localization
CAGL0C02123g	128.853	0.428888	0.23383	1.83419	0.0666263	0.214716	Non-significant	Ortholog(s) have role in protein folding and endoplasmic reticulum localization
CAGL0C02145g	85.2046	0.0883761	0.200303	0.441212	0.65906	0.812025	Non-significant	Ortholog(s) have role in G1/S transition of mitotic cell cycle
CAGL0C02167g	141.108	-0.28607	0.241094	-1.18655	0.235406	0.445827	Non-significant	Ortholog(s) have role in ascospore wall assembly
CAGL0C02189g	408.975	0.0626102	0.236554	0.264675	0.791259	0.894895	Non-significant	Ortholog(s) have adenosylhomocysteinase activity and role in S-adenosylhomocysteine catabolic process, phosphatidylcholine biosynthetic process, triglyceride metabolic process
CAGL0C02211g	247.63	0.230741	0.15048	1.53336	0.125187	0.30741	Non-significant	Putative glycoside hydrolase of the Crh family; predicted GPI-anchor
CAGL0C02233g	94.4835	-0.759956	0.281218	-2.70237	0.00688471	0.0525507	Non-significant	Ortholog(s) have L-methionine-(S)-S-oxide reductase activity, peptide-methionine (S)-S-oxide reductase activity, role in L-methionine salvage from methionine sulphoxide, cellular response to oxidative stress and cytoplasm localization
CAGL0C02255g	6.27504	1.18567	0.489969	2.4199	0.015525	0.08778	Non-significant	Ortholog(s) have crossover junction endodeoxyribonuclease activity, role in DNA repair, cellular response to DNA damage stimulus and cytoplasm, nucleus localization
CAGL0C02277g	88.2672	-0.539616	0.296844	-1.81785	0.0690876	0.21827	Non-significant	Putative zinc finger transcription factor involved in nitrogen source regulation; involved in amino acid assimilation and drug resistance
CAGL0C02299g	66.9168	0.499311	0.31247	1.59795	0.110054	0.284536	Non-significant	Protein involved in DNA repair, localized in the nucleus; non-essential
CAGL0C02321g	98.9224	-0.412621	0.288222	-1.43161	0.152256	0.34575	Non-significant	Ortholog(s) have lysophosphatidic acid phosphatase activity, nucleotidase activity and role in cellular response to phosphate starvation, nucleotide catabolic process, response to carbon starvation, triglyceride homeostasis
CAGL0C02343g	283.963	-0.0238171	0.224151	-0.106255	0.91538	0.963653	Non-significant	Ortholog(s) have ATPase activity, role in ribosomal small subunit export from nucleus, ribosome biogenesis and nucleus localization
CAGL0C02365g	82.0131	1.98149	0.480882	4.12053	3.77996e-05	0.00226883	Up_regulated	Protein of unknown function
CAGL0C02387g	19.3671	-0.805913	0.440744	-1.82853	0.0674703	0.215856	Non-significant	Ortholog of S. cerevisiae : YER034W and Saccharomyces cerevisiae S288C : YER034W
CAGL0C02409g	57.2169	-0.156976	0.238091	-0.65931	0.509696	0.705508	Non-significant	Ortholog(s) have role in fungal-type cell wall organization and cellular bud, cellular bud neck, mating projection tip localization
CAGL0C02431g	41.7509	-0.456705	0.310371	-1.47148	0.14116	0.330582	Non-significant	Ortholog(s) have role in RNA polyadenylation, mRNA polyadenylation, regulation of cytokinesis
CAGL0C02453g	72.5455	-0.781652	0.492165	-1.58819	0.112243	0.287247	Non-significant	Ortholog(s) have GTPase activity
CAGL0C02475g	82.0763	-0.546915	0.266183	-2.05466	0.0399116	0.154896	Non-significant	Ortholog(s) have histone binding activity, role in chromatin remodeling and nucleus localization
CAGL0C02497g	43.1047	-0.0888456	0.331945	-0.267652	0.788967	0.893509	Non-significant	Ortholog(s) have U1 snRNP, U2 snRNP, U2-type prespliceosome, U4/U6 x U5 tri-snRNP complex, U5 snRNP, post-mRNA release spliceosomal complex, spliceosomal complex localization
CAGL0C02519g	24.6184	-0.819959	0.396816	-2.06635	0.0387958	0.152241	Non-significant	Ortholog(s) have DNA-binding transcription repressor activity, RNA polymerase II-specific, RNA polymerase II cis-regulatory region sequence-specific DNA binding activity
CAGL0C02541g	150.67	0.369003	0.225804	1.63417	0.102222	0.272607	Non-significant	Ortholog(s) have TFIID-class transcription factor complex binding, chromatin binding, lysine-acetylated histone binding activity
CAGL0C02563g	79.2009	-0.308667	0.229592	-1.34441	0.178815	0.381514	Non-significant	Ortholog(s) have role in endoplasmic reticulum unfolded protein response, nuclear-transcribed mRNA catabolic process and 3'-5' exonucleolytic nonsense-mediated decay, more
CAGL0C02585g	89.3754	0.0612103	0.215749	0.28371	0.776632	0.886092	Non-significant	Ortholog(s) have ATPase activity, role in response to drug, ribosomal large subunit biogenesis and preribosome, large subunit precursor localization
CAGL0C02607g	56.8779	-0.041257	0.223328	-0.184737	0.853435	0.930988	Non-significant	Ortholog(s) have ATP binding, phosphatidylinositol binding activity
CAGL0C02623g	1409.46	1.02293	0.39706	2.57627	0.0099873	0.0669994	Non-significant	Ortholog(s) have cytochrome-c oxidase activity, role in mitochondrial electron transport, cytochrome c to oxygen and mitochondrial respiratory chain complex IV localization
CAGL0C02629g	2.19187	2.60334	0.900607	2.89065	0.00384443	0.0390506	Non-significant	Ortholog(s) have SUMO transferase activity, chromatin binding activity and role in homologous chromosome pairing at meiosis, protein sumoylation, reciprocal meiotic recombination, synaptonemal complex assembly
CAGL0C02651g	34.0411	-0.568083	0.274979	-2.06591	0.038837	0.152241	Non-significant	Ortholog(s) have unfolded protein binding activity, role in mitochondrial proton-transporting ATP synthase complex assembly and integral component of mitochondrial membrane, mitochondrial inner membrane localization
CAGL0C02673g	56.1845	-0.0460835	0.266994	-0.172601	0.862965	0.935081	Non-significant	Ortholog of S. cerevisiae : ART10, C. albicans SC5314 : C7_02630W_A, C. dubliniensis CD36 : Cd36_72320, C. parapsilosis CDC317 : CPAR2_703080 and C. auris B8441 : B9J08_001032
CAGL0C02695g	77.4898	0.374495	0.220239	1.7004	0.0890553	0.251008	Non-significant	Ortholog(s) have role in establishment of mitochondrion localization, mitochondrial outer membrane translocase complex assembly, mitochondrion distribution and mitochondrion morphogenesis, more
CAGL0C02717g	45.2444	-0.341518	0.222782	-1.53297	0.125284	0.307476	Non-significant	Ortholog(s) have phosphoprotein phosphatase activity
CAGL0C02739g	514.051	0.739928	0.360841	2.05057	0.0403091	0.155866	Non-significant	Ortholog(s) have role in mitochondrion organization, phospholipid homeostasis and integral component of mitochondrial outer membrane localization
CAGL0C02761g	136.7	0.521286	0.230892	2.2577	0.0239644	0.114602	Non-significant	Ortholog(s) have role in endoplasmic reticulum to Golgi vesicle-mediated transport, protein retention in ER lumen and COPII-coated ER to Golgi transport vesicle localization
CAGL0C02783g	1.34446	0.369034	1.01215	0.364605	0.715406	0.849927	Non-significant	Ortholog(s) have DNA end binding, chromatin binding, endodeoxyribonuclease activity, producing 3'-phosphomonoesters activity
CAGL0C02805g	40.4345	-0.973322	0.349103	-2.78807	0.00530236	0.0456885	Non-significant	Ortholog(s) have role in establishment of mitotic sister chromatid cohesion, protein import into nucleus
CAGL0C02827g	87.452	0.290217	0.270868	1.07143	0.283974	0.499651	Non-significant	Ortholog of S. cerevisiae : DSE3 and Saccharomyces cerevisiae S288C : YOR264W
CAGL0C02849g	65.244	0.494229	0.249434	1.98141	0.0475458	0.173318	Non-significant	Ortholog(s) have beta-tubulin binding, tubulin binding activity and role in tubulin complex assembly
CAGL0C02871g	17.9182	-0.471414	0.422428	-1.11596	0.264438	0.477199	Non-significant	Ortholog(s) have role in protein insertion into mitochondrial inner membrane from matrix and integral component of mitochondrial inner membrane localization
CAGL0C02893g	65.5082	0.216612	0.23406	0.925454	0.35473	0.570028	Non-significant	Ortholog(s) have protein serine/threonine kinase activity and role in cellular ion homeostasis, negative regulation of transcription by RNA polymerase II, regulation of nitrogen utilization
CAGL0C02937g	15.1894	-0.870102	0.401834	-2.16533	0.0303627	0.13174	Non-significant	Ortholog(s) have microtubule binding, microtubule plus-end binding activity
CAGL0C02959g	212.454	0.216157	0.220381	0.980834	0.326674	0.544148	Non-significant	Ortholog(s) have phosphatidylinositol-3,5-bisphosphate binding, proton-transporting ATPase activity, rotational mechanism activity
CAGL0C02981g	91.6792	-0.0574492	0.291871	-0.196831	0.84396	0.925815	Non-significant	Putative acyl-CoA:sterol acyltransferase involved in sterol esterification; gene is upregulated in azole-resistant strain
CAGL0C03003g	55.266	-1.19831	0.373288	-3.21016	0.00132659	0.0215601	Non-significant	Ortholog of S. cerevisiae : YCR051W, C. albicans SC5314 : C2_07000W_A, C. dubliniensis CD36 : Cd36_21290, C. parapsilosis CDC317 : CPAR2_406670 and C. auris B8441 : B9J08_002805
CAGL0C03025g	104.86	-0.723088	0.207361	-3.48709	0.000488301	0.0125204	Non-significant	Ortholog(s) have DNA translocase activity, role in nucleosome disassembly, nucleosome positioning, positive regulation of transcription elongation from RNA polymerase II promoter and RSC-type complex localization
CAGL0C03047g	92.0622	-1.20614	0.269765	-4.47106	7.78338e-06	0.000713247	Down_regulated	Ortholog(s) have role in DNA replication-independent nucleosome organization, chromatin remodeling and FACT complex, nucleus localization
CAGL0C03069g	125.203	-0.134301	0.339864	-0.395162	0.692723	0.834481	Non-significant	Ortholog(s) have CDP-diacylglycerol-serine O-phosphatidyltransferase activity
CAGL0C03113g	301.515	-0.176264	0.239317	-0.736528	0.461409	0.665692	Non-significant	Ortholog(s) have RNA 7-methylguanosine cap binding, exoribonuclease activator activity, hydrolase activity, acting on acid anhydrides, in phosphorus-containing anhydrides, m7G(5')pppN diphosphatase activity
CAGL0C03135g	56.0487	-0.374393	0.296424	-1.26303	0.206577	0.414316	Non-significant	Ortholog(s) have ATPase, chromatin binding, double-stranded DNA binding, single-stranded DNA binding activity
CAGL0C03179g	126.97	0.2449	0.249014	0.983477	0.325373	0.543236	Non-significant	Ortholog(s) have SNAP receptor activity and role in endoplasmic reticulum to Golgi vesicle-mediated transport, retrograde vesicle-mediated transport, Golgi to endoplasmic reticulum, vesicle fusion, vesicle fusion with Golgi apparatus
CAGL0C03201g	115.689	-0.144076	0.236872	-0.608244	0.543025	0.72854	Non-significant	Ortholog(s) have role in ascospore-type prospore membrane formation, late endosome to vacuole transport, mitochondrion organization, protein retention in Golgi apparatus, protein targeting to vacuole, regulation of inclusion body assembly
CAGL0C03223g	379.921	-0.555648	0.216358	-2.56819	0.0102232	0.0678966	Non-significant	Putative iron-sulfur protein subunit of succinate dehydrogenase; gene is downregulated in azole-resistant strain
CAGL0C03245g	24.6793	-0.142198	0.411547	-0.34552	0.729704	0.858555	Non-significant	Ortholog(s) have Atg12 transferase activity
CAGL0C03267g	307.614	0.13791	0.176182	0.782767	0.433764	0.639984	Non-significant	Glycerol transporter; involved in flucytosine resistance; double fps1/fps2 mutant accumulates glycerol, has constitutive cell wall stress, is hypersensitive to caspofungin in vitro and in vivo
CAGL0C03289g	283.519	0.474854	0.309553	1.534	0.12503	0.307167	Non-significant	Putative ABC transporter involved in bile acid transport; gene is upregulated in azole-resistant strain
CAGL0C03311g	15.6217	-0.0170879	0.377152	-0.0453077	0.963862	0.985584	Non-significant	Protein of unknown function
CAGL0C03333g	274.633	0.146946	0.227682	0.6454	0.518668	0.711246	Non-significant	Ortholog(s) have ferric-chelate reductase activity, role in cellular response to iron ion starvation, copper ion import, intracellular sequestering of iron ion, reductive iron assimilation and fungal-type vacuole membrane localization
CAGL0C03355g	24.9288	-0.614469	0.402643	-1.52609	0.126988	0.310061	Non-significant	Ortholog(s) have ATPase activator activity, RNA binding activity
CAGL0C03369g	170.684	-0.460404	0.216713	-2.12449	0.0336295	0.140977	Non-significant	Ortholog(s) have large ribosomal subunit rRNA binding activity and role in regulation of ribosomal subunit export from nucleus, ribosomal large subunit export from nucleus
CAGL0C03399g	128.338	-0.565505	0.178853	-3.16185	0.00156772	0.0236592	Non-significant	Ortholog(s) have 3'-5'-exoribonuclease activity
CAGL0C03421g	77.2177	-0.705092	0.224279	-3.14382	0.00166759	0.0246729	Non-significant	Putative deubiquitination cofactor; physically interacts with Ubp3p and Pdr1p; modulates azole resistance by negatively regulating transcription factor activity of Pdr1p
CAGL0C03443g	450.566	-1.79036	0.281854	-6.35208	2.12427e-10	1.24671e-07	Down_regulated	Putative saccharopine dehydrogenase
CAGL0C03465g	49.0871	0.00046962	0.226301	0.00207521	0.998344	0.999669	Non-significant	Ortholog(s) have role in ascospore-type prospore membrane formation, membrane fusion, vesicle docking involved in exocytosis
CAGL0C03487g	73.023	0.261349	0.369075	0.708118	0.478872	0.682674	Non-significant	Ortholog(s) have role in phospholipid translocation and trans-Golgi network localization
CAGL0C03509g	207.314	0.0218759	0.182055	0.120161	0.904356	0.956976	Non-significant	Ortholog(s) have protein kinase activity, protein serine/threonine kinase activity
CAGL0C03531g	66.6226	-0.81761	0.279319	-2.92715	0.0034208	0.0367998	Non-significant	Ortholog(s) have protein methyltransferase activity, rRNA (guanine) methyltransferase activity, tRNA (guanine-N2-)-methyltransferase activity
CAGL0C03553g	70.9442	-0.286377	0.52649	-0.543936	0.586486	0.760947	Non-significant	Ortholog(s) have translation regulator activity, role in positive regulation of mitochondrial translation and mitochondrial inner membrane localization
CAGL0C03575g	10.0517	-0.685059	0.551841	-1.24141	0.214455	0.422453	Non-significant	Predicted GPI-linked protein; putative adhesin-like protein
CAGL0C03597g	211.425	-0.50395	0.420809	-1.19758	0.231082	0.440049	Non-significant	Putative actin-binding protein
CAGL0C03608g	402.645	-0.298413	0.275362	-1.08371	0.278494	0.493633	Non-significant	Protein of unknown function
CAGL0C03630g	169.376	-0.416625	0.208943	-1.99397	0.0461557	0.170248	Non-significant	Ortholog(s) have diphosphomevalonate decarboxylase activity and role in sterol biosynthetic process
CAGL0C03652g	48.5818	-0.847648	0.352505	-2.40464	0.0161883	0.0895359	Non-significant	Ortholog(s) have 4-hydroxybenzoate octaprenyltransferase activity, role in ubiquinone biosynthetic process and integral component of mitochondrial membrane, mitochondrial inner membrane, mitochondrion localization
CAGL0C03674g	34.5717	-0.464158	0.315413	-1.47159	0.141132	0.330582	Non-significant	Ortholog(s) have mitochondrial ribosome binding activity, role in protein insertion into mitochondrial inner membrane from matrix and mitochondrial inner membrane localization
CAGL0C03696g	37.3635	0.176712	0.239619	0.737471	0.460836	0.66561	Non-significant	Protein of unknown function
CAGL0C03740g	171.887	-0.188906	0.248202	-0.761096	0.4466	0.653011	Non-significant	Protein of unknown function
CAGL0C03762g	51.0363	0.0719141	0.311864	0.230595	0.81763	0.910633	Non-significant	Protein of unknown function
CAGL0C03784g	147.546	1.05984	0.296411	3.57556	0.000349479	0.0100871	Non-significant	Has domain(s) with predicted role in tRNA thio-modification and cytoplasm localization
CAGL0C03828g	7.8535	0.62292	0.605409	1.02892	0.303516	0.520679	Non-significant	Ortholog(s) have DNA/RNA helicase activity, GTPase activity, telomeric DNA binding activity, role in telomere maintenance via telomerase and nucleus, telomerase holoenzyme complex localization
CAGL0C03850g	132.785	0.0122545	0.197746	0.0619708	0.950586	0.979324	Non-significant	Ortholog(s) have thioredoxin peroxidase activity, role in cell redox homeostasis, cellular response to oxidative stress and nucleus localization
CAGL0C03872g	402.944	-0.608253	0.252317	-2.41067	0.0159233	0.0889005	Non-significant	Putative GPI-linked cell wall protein involved in sterol uptake
CAGL0C03894g	113.284	-0.102904	0.217321	-0.473511	0.635849	0.796654	Non-significant	Ortholog(s) have alpha-1,3-mannosyltransferase activity, role in protein O-linked glycosylation and Golgi apparatus localization
CAGL0C03916g	19.1167	0.244875	0.351768	0.696128	0.486349	0.687184	Non-significant	Has domain(s) with predicted glycosyltransferase activity and role in protein glycosylation
CAGL0C03938g	1.28369	0.354233	1.06642	0.33217	0.739761	0.862946	Non-significant	Has domain(s) with predicted glycosyltransferase activity and role in protein glycosylation
CAGL0C03960g	2.50594	-0.587947	0.886094	-0.663527	0.506993	0.703979	Non-significant	Has domain(s) with predicted glycosyltransferase activity and role in protein glycosylation
CAGL0C03982g	16.8617	0.948298	0.336107	2.82141	0.00478124	0.043073	Non-significant	Has domain(s) with predicted glycosyltransferase activity and role in protein glycosylation
CAGL0C04004g	18.7094	0.369029	0.363165	1.01615	0.309559	0.52796	Non-significant	Has domain(s) with predicted glycosyltransferase activity and role in protein glycosylation
CAGL0C04026g	30.6385	-0.174359	0.273348	-0.637866	0.523561	0.714217	Non-significant	Has domain(s) with predicted glycosyltransferase activity and role in protein glycosylation
CAGL0C04048g	274.789	-0.106466	0.184027	-0.578533	0.562904	0.742836	Non-significant	Has domain(s) with predicted glycosyltransferase activity and role in protein glycosylation
CAGL0C04092g	47.2853	-0.602895	0.249173	-2.41958	0.0155385	0.08778	Non-significant	Phosphoribosylanthranilate isomerase involved in tryptophan biosynthesis
CAGL0C04114g	1773.82	0.230306	0.278966	0.825569	0.409048	0.620087	Non-significant	Histone H3
CAGL0C04136g	731.616	0.0285435	0.320198	0.0891433	0.928968	0.968768	Non-significant	Histone H4; one of three genes encoding histone H4 (HHF1, HHF2, HHF3); changes in gene dosage via homologous recombination modulate DNA damage response
CAGL0C04169g	52.5175	-0.802712	0.339044	-2.36757	0.0179052	0.0944809	Non-significant	Ortholog of S. cerevisiae : DSF2, C. albicans SC5314 : C1_06420C_A, C. dubliniensis CD36 : Cd36_06000, C. parapsilosis CDC317 : CPAR2_206290 and C. auris B8441 : B9J08_000601
CAGL0C04191g	311.027	0.477477	0.198809	2.40169	0.0163197	0.0897708	Non-significant	Ortholog(s) have succinate-semialdehyde dehydrogenase [NAD(P)+] activity and role in cellular response to oxidative stress, gamma-aminobutyric acid catabolic process, glutamate decarboxylation to succinate
CAGL0C04213g	0.935817	0.836488	1.7431	0.479885	0.631309	0.793946	Non-significant	Ortholog(s) have role in chitin localization, vesicle-mediated transport and integral component of endoplasmic reticulum membrane localization
CAGL0C04235g	77.3214	0.846769	0.342832	2.46992	0.0135142	0.08059	Non-significant	Ortholog(s) have alpha-1,6-mannosyltransferase activity, mannosyltransferase activity and role in GPI anchor biosynthetic process
CAGL0C04257g	72.8624	-0.207368	0.228854	-0.906113	0.364876	0.579523	Non-significant	Ortholog(s) have di-trans,poly-cis-decaprenylcistransferase activity, trans-hexaprenyltranstransferase activity and role in farnesyl diphosphate biosynthetic process, mevalonate pathway, ubiquinone biosynthetic process
CAGL0C04279g	67.4409	0.592948	0.257432	2.30332	0.0212606	0.105544	Non-significant	Ortholog(s) have dehydrodolichyl diphosphate synthase activity, prenyltransferase activity and role in dolichol biosynthetic process, endoplasmic reticulum to Golgi vesicle-mediated transport, protein glycosylation
CAGL0C04301g	287.854	0.0848648	0.25197	0.336805	0.736264	0.861739	Non-significant	Ortholog(s) have GTPase activator activity and cytosol localization
CAGL0C04323g	56.8003	0.29155	0.276049	1.05615	0.290899	0.506592	Non-significant	Cytosolic neutral trehalase involved in hydrolysis of intracellular trehalose
CAGL0C04367g	375.005	0.926584	0.422225	2.19453	0.0281975	0.12622	Non-significant	Ortholog of S. cerevisiae : ECM15, C. albicans SC5314 : C3_06480C_A/ECM15, C. dubliniensis CD36 : Cd36_86440, C. parapsilosis CDC317 : CPAR2_404200 and C. auris B8441 : B9J08_004832
CAGL0C04389g	930.6	-0.591692	0.21951	-2.69552	0.00702795	0.0531829	Non-significant	Ortholog(s) have nucleus, replication fork protection complex, site of double-strand break localization
CAGL0C04411g	1388.65	0.281198	0.306551	0.917295	0.358988	0.573382	Non-significant	Ortholog(s) have role in DNA repair and replication fork protection complex localization
CAGL0C04433g	153.388	-0.79588	0.26301	-3.02604	0.00247776	0.0300284	Non-significant	Has domain(s) with predicted nuclear chromosome localization
CAGL0C04455g	126.464	-0.685479	0.442056	-1.55066	0.120983	0.301431	Non-significant	F1F0-ATPase complex, F1 delta subunit; protein abundance decreased in ace2 mutant cells
CAGL0C04477g	82.3408	-0.933471	0.420405	-2.22041	0.0263911	0.121235	Non-significant	Protein of unknown function
CAGL0C04499g	61.8524	-0.824194	0.284431	-2.89769	0.00375923	0.0387061	Non-significant	Ortholog(s) have MAP kinase serine/threonine phosphatase activity, protein serine/threonine phosphatase activity and role in cellular response to osmotic stress, negative regulation of stress-activated MAPK cascade
CAGL0C04543g	129.054	-0.244877	0.329883	-0.742313	0.457898	0.663361	Non-significant	Ortholog(s) have alditol:NADP+ 1-oxidoreductase activity, aldo-keto reductase (NADP) activity and role in D-xylose catabolic process, arabinose catabolic process, cellular response to oxidative stress
CAGL0C04565g	27.8861	-0.237709	0.295754	-0.803741	0.421546	0.630589	Non-significant	Ortholog(s) have ferrous iron binding activity and role in peptidyl-diphthamide biosynthetic process from peptidyl-histidine
CAGL0C04587g	440.995	0.584086	0.25702	2.27253	0.0230544	0.112337	Non-significant	Ortholog of S. cerevisiae : YJR098C, C. auris B8441 : B9J08_001284, Candida tenuis NRRL Y-1498 : CANTEDRAFT_135029, Pichia stipitis Pignal : PICST_42853 and Saccharomyces cerevisiae S288C : YJR098C
CAGL0C04609g	70.9565	-0.109068	0.327788	-0.332739	0.739331	0.862946	Non-significant	Ortholog(s) have NEDD8-specific protease activity, thiol-dependent deubiquitinase activity and role in protein deneddylation
CAGL0C04631g	23.4271	-0.361965	0.290854	-1.24449	0.213319	0.421373	Non-significant	Ortholog(s) have role in cellular response to heat, cellular response to oxidative stress, negative regulation of autophagy of mitochondrion
CAGL0C04697g	53.0759	-1.17063	0.376024	-3.11317	0.00185086	0.0263348	Non-significant	Ortholog(s) have structural constituent of ribosome activity and mitochondrial small ribosomal subunit localization
CAGL0C04719g	27.2587	-0.586971	0.490244	-1.1973	0.231188	0.440049	Non-significant	Ortholog(s) have structural molecule activity
CAGL0C04741g	263.551	-0.34098	0.556347	-0.61289	0.539949	0.727368	Non-significant	Cytosolic copper-zinc superoxide dismutase
CAGL0C04763g	46.1706	0.589995	0.378047	1.56064	0.118609	0.297763	Non-significant	Has domain(s) with predicted integral component of membrane localization
CAGL0C04785g	53.3791	-0.189014	0.380463	-0.496801	0.619329	0.784295	Non-significant	Ortholog of S. cerevisiae : YJR115W and Saccharomyces cerevisiae S288C : YJR115W
CAGL0C04807g	44.3742	-1.22911	0.427652	-2.8741	0.00405185	0.0398919	Non-significant	Ortholog(s) have structural constituent of ribosome activity and mitochondrial small ribosomal subunit localization
CAGL0C04829g	28.5678	0.943922	0.365144	2.58507	0.00973601	0.0661848	Non-significant	Ortholog of S. cerevisiae : YJR112W-A, C. albicans SC5314 : C1_11570W_A, C. dubliniensis CD36 : Cd36_10860, C. parapsilosis CDC317 : CPAR2_203700 and C. auris B8441 : B9J08_001575
CAGL0C04851g	36.7321	-0.68774	0.396936	-1.73262	0.0831631	0.241887	Non-significant	Ortholog(s) have role in chromosome segregation and kinetochore, nuclear MIS12/MIND complex localization
CAGL0C04873g	86.219	-0.603502	0.23959	-2.51889	0.0117725	0.0744701	Non-significant	Ortholog(s) have peroxisome localization
CAGL0C04895g	65.0868	-0.257501	0.261118	-0.986147	0.324061	0.543026	Non-significant	Ortholog(s) have mRNA binding, phosphatidylinositol-3-phosphatase activity and role in phosphatidylinositol dephosphorylation
CAGL0C04917g	183	0.253378	0.383887	0.660033	0.509233	0.705168	Non-significant	Ortholog(s) have carbamoyl-phosphate synthase (glutamine-hydrolyzing) activity, role in arginine biosynthetic process and carbamoyl-phosphate synthase complex localization
CAGL0C04933g	10.9969	0.722169	0.37949	1.903	0.0570412	0.194131	Non-significant	Protein of unknown function
CAGL0C04939g	20.7952	0.225854	0.359688	0.627917	0.530058	0.718811	Non-significant	Has domain(s) with predicted triglyceride lipase activity and role in lipid metabolic process
CAGL0C04961g	37.9852	0.0977544	0.277969	0.351674	0.725083	0.856136	Non-significant	Ortholog(s) have role in cellular calcium ion homeostasis, regulation of G0 to G1 transition
CAGL0C04983g	207.143	-0.322696	0.207435	-1.55565	0.119792	0.299168	Non-significant	Putative adenosine kinase; expression upregulated in biofilm vs planktonic cell culture
CAGL0C05005g	23.7996	-0.104568	0.283508	-0.368837	0.712249	0.847727	Non-significant	Ortholog(s) have protein serine/threonine kinase activity and role in meiotic spindle disassembly, mitotic cytokinesis, peptidyl-serine phosphorylation, peptidyl-threonine phosphorylation, regulation of exit from mitosis
CAGL0C05027g	1425.68	0.238557	0.177707	1.34242	0.17946	0.382333	Non-significant	Ortholog(s) have role in acetate catabolic process, carnitine metabolic process and mitochondrion localization
CAGL0C05049g	85.3759	-0.181122	0.206071	-0.878931	0.379439	0.591907	Non-significant	Ortholog(s) have lipid binding, sterol transfer activity and role in endocytosis, exocytosis, maintenance of cell polarity, piecemeal microautophagy of the nucleus, sterol transport
CAGL0C05071g	92.0213	0.264335	0.262518	1.00692	0.313973	0.533249	Non-significant	Ortholog(s) have hydroxymethylpyrimidine kinase activity, phosphomethylpyrimidine kinase activity, thiaminase activity, role in thiamine biosynthetic process, thiamine catabolic process and cytosol localization
CAGL0C05093g	136.875	0.272197	0.194204	1.4016	0.161034	0.35625	Non-significant	Ortholog(s) have dipeptidyl-peptidase activity
CAGL0C05115g	232.051	-0.0947476	0.311149	-0.304508	0.760741	0.877343	Non-significant	Argininosuccinate synthetase
CAGL0C05137g	896.506	-0.0283291	0.268498	-0.10551	0.915971	0.963777	Non-significant	Putative glycerol 3-phosphate dehydrogenase; protein differentially expressed in azole resistant strain
CAGL0C05159g	177.354	0.284939	0.243274	1.17127	0.241492	0.453947	Non-significant	Protein with similarity to hemolysins, regulated by phenotypic switching
CAGL0C05181g	221.125	-0.158921	0.21344	-0.744572	0.45653	0.662781	Non-significant	Ortholog(s) have ribose phosphate diphosphokinase activity, role in 5-phosphoribose 1-diphosphate biosynthetic process, cytokinesis, fungal-type cell wall organization and ribose phosphate diphosphokinase complex localization
CAGL0C05203g	88.9235	-0.144022	0.207983	-0.692473	0.48864	0.689127	Non-significant	Ortholog(s) have AP-2 adaptor complex localization
CAGL0C05225g	70.6712	-0.0366825	0.219368	-0.167219	0.867198	0.938635	Non-significant	Ortholog(s) have role in nonfunctional rRNA decay
CAGL0C05247g	101.375	-0.220267	0.220342	-0.99966	0.317475	0.536609	Non-significant	Protein serine/threonine phosphatase; protein abundance increased in ace2 mutant cells
CAGL0C05269g	81.0365	0.0251016	0.210809	0.119073	0.905218	0.957332	Non-significant	Ortholog(s) have phosphatidylinositol-4,5-bisphosphate 5-phosphatase activity, role in phosphatidylinositol dephosphorylation and endoplasmic reticulum localization
CAGL0C05291g	65.9688	-0.196475	0.270335	-0.726785	0.467357	0.671335	Non-significant	Ortholog(s) have 2,5-diamino-6-ribitylamino-4(3H)-pyrimidinone 5'-phosphate deaminase activity, pseudouridine synthase activity and role in riboflavin biosynthetic process, tRNA pseudouridine synthesis
CAGL0C05313g	189.58	-0.156311	0.27153	-0.575667	0.564841	0.743641	Non-significant	Protein of unknown function
CAGL0C05335g	37.3991	-0.223804	0.264289	-0.846816	0.397098	0.608139	Non-significant	Ortholog(s) have DNA-binding transcription factor activity, RNA polymerase II-specific activity and role in cellular response to oleic acid, mitochondria-nucleus signaling pathway, positive regulation of transcription by RNA polymerase II
CAGL0C05357g	137.544	-0.0838401	0.171782	-0.488062	0.625506	0.790223	Non-significant	Histone deacetylase; ortholog of S. cerevisiae SIR2; sensor of niacin limitation; regulates gene expression under niacin-limiting conditions
CAGL0C05379g	1193.19	-0.559659	0.234456	-2.38706	0.0169838	0.0920368	Non-significant	Heat shock protein
CAGL0C05401g	0.137287	5.43125	6.58656	0.824596	0.409601	0.620451	Non-significant	Protein of unknown function
CAGL0C05423g	116.253	0.429957	0.192247	2.23648	0.02532	0.118021	Non-significant	Ortholog(s) have MAP kinase tyrosine phosphatase activity, protein tyrosine phosphatase activity
CAGL0C05445g	102.818	0.294193	0.188019	1.5647	0.117653	0.296916	Non-significant	Ortholog(s) have role in endocytosis
CAGL0C05461g	316.292	1.24572	0.358944	3.47051	0.000519479	0.0129043	Non-significant	Ortholog(s) have protein-macromolecule adaptor activity, role in protein N-linked glycosylation and endoplasmic reticulum membrane, oligosaccharyltransferase complex localization
CAGL0C05467g	1.31805	1.48823	1.45021	1.02622	0.304787	0.521843	Non-significant	Ortholog of S. cerevisiae : MFG1, C. albicans SC5314 : C2_08730W_A/MFG1, C. dubliniensis CD36 : Cd36_22900, C. parapsilosis CDC317 : CPAR2_806370 and C. auris B8441 : B9J08_005191
CAGL0C05489g	139.565	0.579847	0.203939	2.84323	0.00446585	0.0418286	Non-significant	Ortholog(s) have GTPase activator activity and role in regulation of vacuole fusion, non-autophagic, vesicle-mediated transport
CAGL0C05511g	119.452	-0.0288567	0.161901	-0.178237	0.858537	0.933392	Non-significant	Ortholog(s) have alkaline phosphatase activity, phosphatase activity, phosphoglycolate phosphatase activity, phosphoprotein phosphatase activity and role in phosphorylated carbohydrate dephosphorylation, protein dephosphorylation
CAGL0C05533g	47.4914	-0.230077	0.336196	-0.684352	0.493753	0.692352	Non-significant	Ortholog of S. cerevisiae : AIM6, C. albicans SC5314 : C3_04650W_A, C. dubliniensis CD36 : Cd36_84610, C. parapsilosis CDC317 : CPAR2_404550 and C. auris B8441 : B9J08_003753
CAGL0C05555g	141.258	-0.0286364	0.194514	-0.14722	0.882958	0.945412	Non-significant	Ortholog(s) have guanine deaminase activity and role in guanine catabolic process
CAGL0C05577g	12.101	-0.393789	0.394197	-0.998964	0.317812	0.536982	Non-significant	Ortholog(s) have role in ascospore wall assembly, ascospore-type prospore membrane formation, mitochondrion inheritance, sporulation resulting in formation of a cellular spore
CAGL0C05599g	99.3159	0.160527	0.284671	0.563903	0.57282	0.749662	Non-significant	Ortholog(s) have role in actin cortical patch localization, actin cytoskeleton organization, fungal-type cell wall biogenesis, mitotic division septum assembly, regulation of cell shape
CAGL0C05621g	8.60657	1.15056	0.649169	1.77235	0.0763359	0.230272	Non-significant	Protein of unknown function
CAGL0C05643g	1280.58	1.1047	0.270973	4.07677	4.56647e-05	0.00256597	Up_regulated	Adhesin-like protein with a predicted GPI-anchor; belongs to adhesin cluster I; strain BG14 encodes the full-length protein, whereas CBS138 contains a stop codon that terminates the ORF at codon 379
CAGL0D00105g	1.95476	-0.605805	0.912575	-0.663842	0.506792	0.703884	Non-significant	Protein of unknown function
CAGL0D00116g	2.01521	-0.126304	1.14573	-0.110239	0.91222	0.961554	Non-significant	Protein of unknown function
CAGL0D00154g	42.532	0.849985	0.371028	2.29089	0.0219697	0.10825	Non-significant	Has domain(s) with predicted channel activity, role in transmembrane transport and membrane localization
CAGL0D00176g	2789.86	-0.322932	0.191973	-1.68218	0.0925347	0.256168	Non-significant	Ortholog(s) have glutamate dehydrogenase (NADP+) activity and role in ammonia assimilation cycle, glutamate biosynthetic process, invasive filamentous growth
CAGL0D00198g	346.745	0.585291	0.234575	2.49511	0.0125918	0.0770514	Non-significant	Ortholog(s) have (R,R)-butanediol dehydrogenase activity and role in alcohol metabolic process, butanediol biosynthetic process
CAGL0D00220g	58.9357	0.228547	0.327715	0.697395	0.485556	0.686979	Non-significant	Ortholog(s) have role in ribosomal large subunit export from nucleus and nucleolus, nucleus, preribosome, large subunit precursor localization
CAGL0D00242g	73.8699	0.387679	0.257021	1.50835	0.131464	0.314631	Non-significant	Ortholog(s) have unfolded protein binding activity, role in protein folding, ubiquitin-dependent ERAD pathway and integral component of endoplasmic reticulum membrane localization
CAGL0D00264g	16.5821	0.0806039	0.378626	0.212885	0.831416	0.92	Non-significant	Putative nuclear phosphatase regulatory subunit; gene is downregulated in azole-resistant strain
CAGL0D00286g	426.13	0.073175	0.197706	0.370119	0.711294	0.847699	Non-significant	Beta mannosyltransferase
CAGL0D00330g	97.3484	0.434219	0.303968	1.4285	0.153148	0.347097	Non-significant	Ortholog(s) have role in budding cell apical bud growth, regulation of transcription, DNA-templated, septum digestion after cytokinesis and cellular bud, incipient cellular bud site, mating projection tip localization
CAGL0D00352g	64.0502	0.283063	0.224746	1.25948	0.207858	0.415355	Non-significant	Ortholog(s) have ATPase-coupled transmembrane transporter activity, role in fatty acid transmembrane transport and integral component of peroxisomal membrane, peroxisome localization
CAGL0D00374g	0.992504	2.25933	1.82883	1.2354	0.216683	0.424556	Non-significant	Protein of unknown function
CAGL0D00396g	1.32579	0.160565	0.986445	0.162772	0.870698	0.940851	Non-significant	Protein of unknown function
CAGL0D00418g	687.535	0.124074	0.310512	0.39958	0.689466	0.832518	Non-significant	Ortholog(s) have role in long-chain fatty acid transport
CAGL0D00440g	91.9553	0.223403	0.271308	0.82343	0.410263	0.621131	Non-significant	Ortholog(s) have role in poly(A)+ mRNA export from nucleus, ribosomal large subunit export from nucleus, ribosomal small subunit export from nucleus and nuclear RNA export factor complex localization
CAGL0D00462g	162.737	0.265198	0.288695	0.91861	0.3583	0.572802	Non-significant	Ortholog(s) have DNA-binding transcription repressor activity, RNA polymerase II-specific, cis-regulatory region sequence-specific DNA binding activity
CAGL0D00484g	286.676	0.0255885	0.180679	0.141624	0.887377	0.948427	Non-significant	Ortholog(s) have ornithine decarboxylase activity and role in pantothenate biosynthetic process, putrescine biosynthetic process
CAGL0D00506g	27.0567	-0.433745	0.270984	-1.60063	0.109458	0.283855	Non-significant	Ortholog of S. cerevisiae : LOT5, C. albicans SC5314 : C1_03040W_A, C. dubliniensis CD36 : Cd36_02840, C. parapsilosis CDC317 : CPAR2_110230 and C. auris B8441 : B9J08_004951
CAGL0D00528g	1208.86	-0.548197	0.258375	-2.12171	0.0338621	0.141615	Non-significant	Ortholog(s) have 3-hydroxyacyl-[acyl-carrier-protein] dehydratase activity, [acyl-carrier-protein] S-acetyltransferase activity and [acyl-carrier-protein] S-malonyltransferase activity, more
CAGL0D00550g	406.751	-0.0016438	0.175847	-0.00934789	0.992542	0.998394	Non-significant	Ortholog(s) have ribose phosphate diphosphokinase activity and role in 5-phosphoribose 1-diphosphate biosynthetic process, cytokinesis, fungal-type cell wall organization
CAGL0D00572g	87.7097	0.0959786	0.276009	0.347737	0.728038	0.857987	Non-significant	Ortholog(s) have phosphatidylinositol binding activity
CAGL0D00594g	169.492	0.186897	0.23357	0.800177	0.423608	0.632643	Non-significant	Ortholog(s) have role in negative regulation of transcription by RNA polymerase I and Rpd3L complex localization
CAGL0D00616g	2677.07	0.604029	0.319291	1.89178	0.05852	0.196755	Non-significant	Ortholog(s) have structural constituent of ribosome activity, role in cytoplasmic translation, regulation of translational fidelity and cytosolic large ribosomal subunit localization
CAGL0D00638g	111.196	-0.280391	0.289449	-0.968705	0.332692	0.548774	Non-significant	Ortholog(s) have DNA replication origin binding, ubiquitin protein ligase activity
CAGL0D00660g	123.506	0.167657	0.228287	0.734411	0.462698	0.666659	Non-significant	Ortholog(s) have MAP-kinase scaffold activity and role in negative regulation of MAP kinase activity, osmosensory signaling pathway via Sho1 osmosensor
CAGL0D00682g	141.657	-0.356666	0.206784	-1.72483	0.0845584	0.244867	Non-significant	Has domain(s) with predicted nucleic acid binding activity
CAGL0D00704g	127.595	-0.504736	0.292917	-1.72314	0.0848632	0.245078	Non-significant	Ortholog(s) have endoplasmic reticulum localization
CAGL0D00726g	17.6954	-0.768318	0.377358	-2.03605	0.0417455	0.159551	Non-significant	Ortholog(s) have translation regulator activity and role in mitochondrial respiratory chain complex III assembly, positive regulation of mitochondrial translation
CAGL0D00748g	819.981	0.799439	0.307719	2.59795	0.00937815	0.0649218	Non-significant	Ortholog(s) have cytochrome-c oxidase activity, role in mitochondrial electron transport, cytochrome c to oxygen and mitochondrial respiratory chain complex IV localization
CAGL0D00770g	546.607	-0.457549	0.20198	-2.26532	0.023493	0.113428	Non-significant	Ortholog(s) have isocitrate dehydrogenase (NADP+) activity, role in glutamate biosynthetic process and cytoplasm, extracellular region, mitochondrial nucleoid, mitochondrion, peroxisome localization
CAGL0D00792g	59.974	0.0738393	0.260361	0.283604	0.776714	0.886092	Non-significant	Ortholog(s) have peroxisome membrane targeting sequence binding activity
CAGL0D00814g	76.3134	-0.651719	0.239656	-2.71939	0.00654017	0.050894	Non-significant	Ortholog(s) have SUMO conjugating enzyme activity, SUMO transferase activity and role in DNA repair, mitotic spindle elongation, protein sumoylation, regulation of mitotic chromosome condensation
CAGL0D00836g	106.278	0.226848	0.388848	0.583384	0.559635	0.741431	Non-significant	Ortholog(s) have unfolded protein binding activity and role in protein import into nucleus, ribosomal large subunit biogenesis
CAGL0D00858g	3517.12	1.50097	0.636476	2.35825	0.0183611	0.0955502	Non-significant	Ortholog(s) have structural constituent of ribosome activity and cytosolic small ribosomal subunit localization
CAGL0D00869g	1.23307	0.860027	1.45841	0.589702	0.55539	0.738191	Non-significant	Protein of unknown function
CAGL0D00880g	168.101	0.0859246	0.334282	0.257042	0.797146	0.897767	Non-significant	Ortholog(s) have ribonucleoprotein complex binding activity
CAGL0D00902g	24.1709	-0.999984	0.414419	-2.41298	0.0158228	0.0888109	Non-significant	Ortholog(s) have role in DNA amplification, double-strand break repair via single-strand annealing, mitochondrial DNA repair, regulation of DNA biosynthetic process, telomere maintenance via recombination
CAGL0D00924g	71.4843	-0.344823	0.386933	-0.891169	0.372839	0.58679	Non-significant	Ortholog(s) have role in Golgi vesicle docking, SNARE complex assembly, endoplasmic reticulum to Golgi vesicle-mediated transport and ER to Golgi transport vesicle membrane, Golgi membrane localization
CAGL0D00946g	28.4635	0.76946	0.286735	2.68352	0.00728512	0.0544272	Non-significant	Putative phosphatidylinositol transfer protein; gene is upregulated in azole-resistant strain
CAGL0D00990g	29.0852	-0.203894	0.241032	-0.845919	0.397598	0.608375	Non-significant	Ortholog of S. cerevisiae : YDL057W, C. albicans SC5314 : C5_00750C_A, C. dubliniensis CD36 : Cd36_50730, C. parapsilosis CDC317 : CPAR2_501760 and C. auris B8441 : B9J08_002336
CAGL0D01012g	67.9295	-0.409956	0.343685	-1.19282	0.232938	0.441788	Non-significant	Ortholog(s) have DNA-binding transcription activator activity, RNA polymerase II-specific, RNA polymerase II cis-regulatory region sequence-specific DNA binding activity
CAGL0D01034g	1134.75	0.0744939	0.179985	0.413889	0.678956	0.826171	Non-significant	GDP-mannose pyrophosphorylase involved in the synthesis of GDP-mannose for protein glycosylation
CAGL0D01056g	31.1929	0.204551	0.273171	0.7488	0.453978	0.660763	Non-significant	Ortholog(s) have fungal-type vacuole membrane localization
CAGL0D01078g	209.277	-0.504266	0.178232	-2.82926	0.00466553	0.042616	Non-significant	Ortholog(s) have role in COPII-coated vesicle cargo loading and COPII vesicle coat, endoplasmic reticulum exit site localization
CAGL0D01100g	141.941	-0.100941	0.237405	-0.425184	0.670703	0.819277	Non-significant	Has domain(s) with predicted 6-phosphofructo-2-kinase activity, ATP binding, catalytic activity and role in fructose 2,6-bisphosphate metabolic process, fructose metabolic process
CAGL0D01122g	120.677	0.0799326	0.174683	0.457586	0.64725	0.805158	Non-significant	Ortholog(s) have GDP-Man:Man3GlcNAc2-PP-Dol alpha-1,2-mannosyltransferase activity, alpha-1,2-mannosyltransferase activity
CAGL0D01144g	53.3297	-0.366014	0.227691	-1.6075	0.107944	0.281973	Non-significant	Ortholog(s) have ribosome binding activity, role in mitochondrial respiratory chain complex III assembly, positive regulation of mitochondrial translation and Cbp3p-Cbp6 complex, mitochondrial ribosome localization
CAGL0D01166g	41.3936	0.668777	0.289745	2.30815	0.0209905	0.104399	Non-significant	Has domain(s) with predicted nucleic acid binding, nucleotide binding activity
CAGL0D01188g	3584.84	0.408328	0.290565	1.40529	0.159935	0.354949	Non-significant	Translation elongation factor eEF1 alpha-A chain
CAGL0D01210g	82.3841	0.669142	0.196696	3.40191	0.00066917	0.0151049	Non-significant	Has domain(s) with predicted amino-acid racemase activity, racemase activity, acting on amino acids and derivatives, racemase and epimerase activity, acting on amino acids and derivatives activity
CAGL0D01232g	58.2596	-0.0235134	0.28667	-0.0820226	0.934629	0.971824	Non-significant	Ortholog(s) have signal sequence binding activity, role in vacuolar transport and late endosome localization
CAGL0D01254g	14.7562	0.707958	0.618422	1.14478	0.2523	0.465798	Non-significant	Protein of unknown function
CAGL0D01265g	218.288	2.88979	0.576898	5.00919	5.46588e-07	0.000105726	Up_regulated	Copper-binding metallothionein, involved in sequestration of metal ions; inducible by copper and silver; gene used for molecular typing of C. glabrata strain isolates
CAGL0D01276g	202.747	-0.015544	0.413999	-0.0375459	0.97005	0.988704	Non-significant	Ortholog(s) have role in mitotic cell cycle G1 arrest in response to pheromone and osmosensory signaling pathway, more
CAGL0D01298g	1388.57	0.46217	0.42598	1.08496	0.27794	0.492976	Non-significant	Putative transketolase
CAGL0D01320g	70.4372	0.45594	0.255548	1.78417	0.0743965	0.227804	Non-significant	Ortholog(s) have non-membrane spanning protein tyrosine phosphatase activity, protein tyrosine phosphatase activity and role in protein dephosphorylation
CAGL0D01342g	129.418	-0.210862	0.196436	-1.07344	0.283073	0.498896	Non-significant	Ortholog(s) have role in deadenylation-dependent decapping of nuclear-transcribed mRNA, deadenylation-independent decapping of nuclear-transcribed mRNA and nuclear-transcribed mRNA poly(A) tail shortening, more
CAGL0D01364g	184.703	-0.771149	0.221847	-3.47604	0.00050887	0.0127386	Non-significant	Protein of unknown function
CAGL0D01386g	73.1331	-0.232865	0.287309	-0.810502	0.417652	0.628357	Non-significant	Ortholog(s) have role in negative regulation of transcription by RNA polymerase II, positive regulation of transcription by RNA polymerase II and core mediator complex localization
CAGL0D01408g	404.92	-0.241448	0.214476	-1.12576	0.260267	0.473468	Non-significant	Putative spermine/spermidine synthase; protein differentially expressed in azole resistant strain
CAGL0D01430g	24.4018	0.186019	0.31151	0.597153	0.550405	0.733745	Non-significant	Ortholog(s) have protein deacetylase activity and role in histone H4 deacetylation, peptidyl-lysine deacetylation, positive regulation of transcription by RNA polymerase II, transfer RNA gene-mediated silencing
CAGL0D01452g	433.083	0.509073	0.211206	2.41031	0.0159388	0.0889005	Non-significant	Ortholog(s) have calcium ion binding activity, role in regulation of cell cycle, spore germination and hyphal tip, spitzenkorper localization
CAGL0D01474g	19.7537	-0.168844	0.557916	-0.302634	0.762169	0.878032	Non-significant	Protein of unknown function
CAGL0D01496g	85.9089	-0.468388	0.312464	-1.49901	0.13387	0.31909	Non-significant	Ortholog(s) have iron ion binding activity and role in biotin biosynthetic process, iron-sulfur cluster assembly, protein maturation by [4Fe-4S] cluster transfer, protein maturation by iron-sulfur cluster transfer
CAGL0D01518g	16.5468	-0.303372	0.482448	-0.628818	0.529468	0.718195	Non-significant	Ortholog(s) have NEDD8 activating enzyme activity and role in protein neddylation
CAGL0D01540g	158.867	-0.287958	0.184644	-1.55953	0.118872	0.298037	Non-significant	Ortholog of S. cerevisiae : YPR063C, C. albicans SC5314 : C6_01210W_A, C. dubliniensis CD36 : Cd36_61340, C. parapsilosis CDC317 : CPAR2_602790 and C. auris B8441 : B9J08_005400
CAGL0D01562g	145.409	-0.36174	0.234378	-1.5434	0.122733	0.304331	Non-significant	Ortholog(s) have cytosine deaminase activity and role in cytidine metabolic process, cytosine metabolic process, pyrimidine-containing compound salvage
CAGL0D01584g	103.51	0.0840554	0.192108	0.437543	0.661717	0.813351	Non-significant	Ortholog(s) have mitochondrion localization
CAGL0D01606g	54.6609	-0.994435	0.284616	-3.49396	0.000475916	0.0123225	Non-significant	Ortholog(s) have glycine transmembrane transporter activity, organic acid transmembrane transporter activity and role in glycine import into mitochondrion, heme biosynthetic process, mitochondrial transport
CAGL0D01628g	36.9276	0.324773	0.331366	0.980104	0.327035	0.544234	Non-significant	Ortholog(s) have snRNA binding activity, role in spliceosomal complex assembly and small nuclear ribonucleoprotein complex localization
CAGL0D01650g	49.2564	0.278598	0.24862	1.12057	0.262469	0.474944	Non-significant	Ortholog(s) have role in nucleotide-excision repair, phosphorylation of RNA polymerase II C-terminal domain, transcription by RNA polymerase II
CAGL0D01672g	129.49	0.502071	0.183973	2.72904	0.00635188	0.0503763	Non-significant	Ortholog(s) have role in Golgi inheritance, Golgi to plasma membrane transport, endoplasmic reticulum inheritance, exocytosis and cellular bud neck, cellular bud tip, exocyst, incipient cellular bud site localization
CAGL0D01694g	1.2685	-1.40218	1.20289	-1.16567	0.243747	0.45542	Non-significant	Ortholog(s) have MAP kinase activity and role in ascospore wall assembly, negative regulation of sporulation resulting in formation of a cellular spore, protein autophosphorylation, protein phosphorylation
CAGL0D01716g	207.539	0.0693632	0.364618	0.190235	0.849125	0.929158	Non-significant	Ortholog(s) have DNA polymerase processivity factor activity
CAGL0D01738g	87.0823	-0.378833	0.221137	-1.71311	0.0866923	0.247786	Non-significant	Ortholog(s) have role in DNA strand elongation involved in DNA replication, UV-damage excision repair and Elg1 RFC-like complex localization
CAGL0D01760g	76.1786	-0.390281	0.358567	-1.08845	0.276398	0.490734	Non-significant	Ortholog(s) have Golgi apparatus localization
CAGL0D01782g	180.743	0.139199	0.208956	0.666163	0.505307	0.702561	Non-significant	Ortholog(s) have role in TOR signaling, negative regulation of ascospore formation, pseudohyphal growth
CAGL0D01804g	48.1912	0.278551	0.278176	1.00135	0.316659	0.535743	Non-significant	Ortholog(s) have D-serine ammonia-lyase activity and role in D-serine metabolic process
CAGL0D01826g	175.331	-0.395509	0.306212	-1.29162	0.196489	0.403335	Non-significant	Ortholog(s) have protein kinase activator activity, protein kinase regulator activity
CAGL0D01837g	69.9563	1.85536	0.522552	3.55057	0.000384397	0.0105073	Non-significant	Protein of unknown function
CAGL0D01892g	445.185	-0.0997147	0.276228	-0.360987	0.71811	0.851384	Non-significant	Ortholog(s) have L-aspartate:2-oxoglutarate aminotransferase activity, role in aspartate biosynthetic process and cytosol, extracellular region, peroxisome localization
CAGL0D01914g	82.7722	-0.541576	0.225303	-2.40377	0.016227	0.0895921	Non-significant	Ortholog(s) have SNAP receptor activity
CAGL0D01936g	94.1968	-0.604835	0.351352	-1.72145	0.0851695	0.245417	Non-significant	Ortholog(s) have role in ATP export, ESCRT III complex assembly, cellular response to anoxia, intralumenal vesicle formation and late endosome to vacuole transport, more
CAGL0D01958g	324.11	-0.857739	0.240466	-3.56699	0.000361104	0.0101997	Non-significant	Ortholog(s) have succinate dehydrogenase (ubiquinone) activity and role in cellular respiration, protein insertion into mitochondrial inner membrane
CAGL0D01980g	102.764	0.687627	0.711906	0.965896	0.334096	0.550338	Non-significant	Ortholog(s) have sterol esterase activity, role in cellular lipid metabolic process, sterol metabolic process and integral component of membrane, lipid droplet localization
CAGL0D02002g	71.9243	-0.617941	0.22046	-2.80297	0.00506344	0.044501	Non-significant	Ortholog(s) have RNA polymerase II CTD heptapeptide repeat kinase activity, cyclin-dependent protein serine/threonine kinase activity
CAGL0D02018g	38.0661	0.173917	0.321924	0.540242	0.58903	0.762376	Non-significant	Ortholog(s) have microtubule binding, microtubule plus-end binding activity
CAGL0D02024g	101.568	-0.180523	0.281462	-0.641378	0.521277	0.712574	Non-significant	Ortholog(s) have structural constituent of ribosome activity and mitochondrial large ribosomal subunit localization
CAGL0D02046g	103.985	-0.146687	0.244863	-0.599058	0.549134	0.732827	Non-significant	Ortholog(s) have copper ion binding activity, role in mitochondrial cytochrome c oxidase assembly and extrinsic component of mitochondrial inner membrane, mitochondrial intermembrane space localization
CAGL0D02068g	138.105	0.0198049	0.186413	0.106242	0.91539	0.963653	Non-significant	Ortholog(s) have clathrin binding activity, role in Golgi to vacuole transport and AP-1 adaptor complex localization
CAGL0D02090g	1525.05	-0.290752	0.262105	-1.1093	0.267302	0.480285	Non-significant	40S small subunit ribosomal protein
CAGL0D02112g	60.8424	0.273151	0.218456	1.25037	0.211164	0.419375	Non-significant	Ortholog(s) have metalloendopeptidase activity, role in cellular iron ion homeostasis, protein processing involved in protein targeting to mitochondrion, protein stabilization and mitochondrial matrix localization
CAGL0D02134g	49.4051	-0.18575	0.275555	-0.674094	0.500251	0.697748	Non-significant	Ortholog of S. cerevisiae : YKL133C and Saccharomyces cerevisiae S288C : YKL133C
CAGL0D02150g	37.5145	0.607895	0.484177	1.25552	0.209289	0.417157	Non-significant	Ortholog(s) have U1 snRNP, U2 snRNP, U2-type prespliceosome, U4/U6 x U5 tri-snRNP complex, U5 snRNP, post-mRNA release spliceosomal complex localization
CAGL0D02156g	71.9065	-0.341223	0.280387	-1.21697	0.223615	0.433603	Non-significant	Ortholog(s) have glucosamine 6-phosphate N-acetyltransferase activity and role in UDP-N-acetylglucosamine biosynthetic process
CAGL0D02178g	212.597	0.331112	0.236862	1.39791	0.162141	0.358039	Non-significant	Has domain(s) with predicted role in amino acid transport, transmembrane transport and integral component of membrane, membrane localization
CAGL0D02200g	73.7584	0.53398	0.281735	1.89533	0.0580485	0.195918	Non-significant	Ortholog(s) have role in protein folding, tubulin complex assembly
CAGL0D02222g	57.8557	0.5829	0.2769	2.10509	0.0352836	0.14539	Non-significant	Ortholog(s) have role in Group I intron splicing, mitochondrial mRNA processing and mitochondrial matrix, ribonucleoprotein complex localization
CAGL0D02244g	5.77807	0.929145	0.524779	1.77055	0.0766363	0.230914	Non-significant	Ortholog(s) have protein serine/threonine kinase activity
CAGL0D02266g	105.649	0.184174	0.329076	0.559671	0.575704	0.751946	Non-significant	Ortholog(s) have transcription factor TFIIH holo complex localization
CAGL0D02288g	94.9153	0.164761	0.243937	0.675424	0.499406	0.697697	Non-significant	Ortholog(s) have role in budding cell apical bud growth, septum digestion after cytokinesis, signal transduction and cellular bud, incipient cellular bud site, mating projection tip localization
CAGL0D02310g	76.0706	-0.117567	0.248246	-0.473589	0.635793	0.796654	Non-significant	Ortholog(s) have role in reciprocal meiotic recombination and mitochondrial matrix, mitochondrion localization
CAGL0D02332g	73.079	-0.396696	0.350368	-1.13223	0.257538	0.471514	Non-significant	Ortholog(s) have RNA binding activity, role in mRNA cleavage, mRNA polyadenylation, pre-mRNA cleavage required for polyadenylation and mRNA cleavage and polyadenylation specificity factor complex localization
CAGL0D02354g	50.9966	0.0656936	0.229955	0.28568	0.775124	0.886027	Non-significant	Ortholog(s) have pre-mRNA branch point binding activity, role in mRNA splicing, via spliceosome and commitment complex, cytosol, nucleus localization
CAGL0D02376g	47.0123	0.366881	0.240565	1.52508	0.12724	0.310239	Non-significant	Ortholog(s) have DNA replication origin binding, chromatin binding activity and role in DNA replication initiation, cis assembly of pre-catalytic spliceosome
CAGL0D02398g	73.1844	0.697831	0.379327	1.83965	0.0658189	0.213286	Non-significant	Ortholog(s) have palmitoyl-(protein) hydrolase activity and role in protein deacylation
CAGL0D02420g	30.5718	0.821934	0.390027	2.10738	0.035085	0.145121	Non-significant	Ortholog(s) have role in ATP export, protein targeting to membrane, protein targeting to vacuole and ESCRT I complex, endosome localization
CAGL0D02442g	178.423	0.101296	0.248586	0.40749	0.683648	0.828218	Non-significant	Glycoprotein involved in the membrane translocation of phospholipids and alkylphosphocholine drugs
CAGL0D02464g	55.3697	0.120864	0.228863	0.528103	0.597428	0.768537	Non-significant	Has domain(s) with predicted phosphoric ester hydrolase activity
CAGL0D02486g	61.7204	0.299571	0.25698	1.16574	0.243721	0.45542	Non-significant	Has domain(s) with predicted DNA-binding transcription factor activity, RNA polymerase II-specific, zinc ion binding activity, role in regulation of transcription, DNA-templated and nucleus localization
CAGL0D02508g	64.9364	0.497349	0.279253	1.781	0.074913	0.228408	Non-significant	Has domain(s) with predicted palmitoyltransferase activity, zinc ion binding activity
CAGL0D02530g	344.806	0.361619	0.285044	1.26864	0.204568	0.412883	Non-significant	Putative endoglucanase; glycoside hydrolase; predicted GPI-anchor
CAGL0D02552g	24.8328	0.498886	0.312695	1.59544	0.110614	0.285145	Non-significant	Protein of unknown function
CAGL0D02574g	74.2584	0.358519	0.204319	1.7547	0.0793108	0.235481	Non-significant	Ortholog(s) have role in fatty acid metabolic process, protein targeting to peroxisome
CAGL0D02596g	43.4835	-0.418639	0.254431	-1.64539	0.0998889	0.268524	Non-significant	Ortholog(s) have role in DNA-dependent DNA replication, double-strand break repair via break-induced replication, mitotic DNA replication initiation
CAGL0D02618g	221.632	0.163406	0.273047	0.598454	0.549537	0.732909	Non-significant	Ortholog(s) have role in fatty acid metabolic process, fatty acid oxidation, peroxisome fission and endoplasmic reticulum, peroxisomal importomer complex, peroxisomal membrane localization
CAGL0D02640g	1.8741	-1.32777	1.45074	-0.915237	0.360067	0.574585	Non-significant	Has domain(s) with predicted transmembrane transporter activity, role in transmembrane transport and integral component of membrane, membrane localization
CAGL0D02662g	1.13662	-0.497312	1.00062	-0.497004	0.619186	0.784295	Non-significant	Has domain(s) with predicted transmembrane transporter activity, role in transmembrane transport and integral component of membrane, membrane localization
CAGL0D02684g	74.0916	0.0900439	0.205203	0.438805	0.660803	0.812981	Non-significant	Ortholog(s) have microtubule binding, molecular adaptor activity and role in attachment of mitotic spindle microtubules to kinetochore, monopolar spindle attachment to meiosis I kinetochore
CAGL0D02706g	108.573	0.213234	0.379299	0.56218	0.573994	0.750365	Non-significant	Ortholog(s) have chromatin binding activity
CAGL0D02728g	134.197	0.262347	0.219727	1.19396	0.232492	0.441314	Non-significant	Has domain(s) with predicted intramolecular lyase activity
CAGL0D02761g	103.915	1.55907	0.633445	2.46125	0.0138453	0.0813467	Non-significant	Protein of unknown function
CAGL0D02772g	134.373	-0.399838	0.20689	-1.93261	0.0532837	0.186264	Non-significant	Ortholog(s) have ubiquitin-protein transferase activity, role in generation of catalytic spliceosome for first transesterification step and Prp19 complex, U2-type catalytic step 1 spliceosome, cytosol, nucleus localization
CAGL0D02794g	131.255	0.429343	0.304944	1.40794	0.159149	0.354246	Non-significant	Protein of unknown function
CAGL0D02816g	51.8859	0.576102	0.242736	2.37337	0.0176265	0.0935711	Non-significant	Ortholog(s) have polynucleotide 5'-hydroxyl-kinase activity
CAGL0D02838g	75.9286	-0.316911	0.318233	-0.995847	0.319324	0.537842	Non-significant	Ortholog(s) have role in ribosomal large subunit biogenesis, ribosomal large subunit export from nucleus and nucleolus, nucleus, preribosome, large subunit precursor localization
CAGL0D02860g	32.3764	0.110257	0.269307	0.409408	0.68224	0.827461	Non-significant	Ortholog(s) have role in ascospore formation, mitotic recombination
CAGL0D02882g	62.4435	-0.376262	0.207348	-1.81464	0.0695789	0.21889	Non-significant	Predicted phosphorelay response regulator activity and role in phosphorelay signal transduction system
CAGL0D02904g	134.039	0.734155	0.299284	2.45304	0.0141655	0.0823124	Non-significant	Ortholog(s) have DNA-binding transcription factor activity, sequence-specific DNA binding activity and role in purine nucleobase catabolic process, regulation of gene expression, regulation of transcription, DNA-templated
CAGL0D02926g	77.3973	-0.577869	0.336328	-1.71817	0.0857657	0.246203	Non-significant	Ortholog(s) have histone methyltransferase activity (H3-K4 specific) activity
CAGL0D02948g	601.518	0.40379	0.359662	1.1227	0.261567	0.474612	Non-significant	Protein with a predicted role in nuclear fusion
CAGL0D02970g	29.6475	0.705121	0.319392	2.2077	0.0272655	0.123832	Non-significant	Ortholog(s) have role in mRNA export from nucleus, mRNA splicing, via spliceosome, maintenance of RNA location and RES complex localization
CAGL0D02992g	52.483	0.235113	0.281467	0.835311	0.403542	0.615155	Non-significant	Ortholog(s) have cyclin-dependent protein serine/threonine kinase activator activity
CAGL0D03014g	158.925	-0.648356	0.253991	-2.55267	0.0106899	0.0702291	Non-significant	Putative component of chaperonin-containing T-complex
CAGL0D03036g	93.4424	-0.202164	0.307934	-0.656516	0.511492	0.706417	Non-significant	Ortholog(s) have L-glutamine transmembrane transporter activity, L-isoleucine transmembrane transporter activity, L-tyrosine transmembrane transporter activity
CAGL0D03058g	187.414	-0.138139	0.213161	-0.64805	0.516952	0.710524	Non-significant	Ortholog(s) have proteasome core complex, beta-subunit complex localization
CAGL0D03080g	41.1706	0.189129	0.299005	0.632529	0.527041	0.716559	Non-significant	Protein of unknown function
CAGL0D03102g	78.8489	0.471561	0.30974	1.52244	0.127899	0.311032	Non-significant	Ortholog(s) have role in mitochondrial cytochrome c oxidase assembly and mitochondrial inner membrane localization
CAGL0D03124g	186.647	-0.274114	0.354594	-0.773036	0.439501	0.646462	Non-significant	Has domain(s) with predicted ATP binding, helicase activity, nucleic acid binding activity
CAGL0D03146g	48.974	-0.0710528	0.301556	-0.23562	0.813727	0.908691	Non-significant	Ortholog(s) have role in Golgi to endosome transport, Golgi to plasma membrane protein transport, protein localization to Golgi apparatus and integral component of Golgi membrane, trans-Golgi network localization
CAGL0D03168g	184.242	0.155946	0.213245	0.731302	0.464595	0.668298	Non-significant	Ortholog(s) have adenylate cyclase activity, manganese ion binding activity
CAGL0D03190g	234.768	-0.201947	0.252428	-0.800018	0.4237	0.632643	Non-significant	Ortholog(s) have S-methyl-5-thioadenosine phosphorylase activity, mRNA binding activity, role in L-methionine salvage from methylthioadenosine, glutamate biosynthetic process and cytoplasm, extracellular region localization
CAGL0D03212g	132.508	0.278581	0.212139	1.3132	0.189115	0.393736	Non-significant	Ortholog(s) have role in nuclear pore organization, nucleocytoplasmic transport, protein import into nucleus, spindle pole body duplication
CAGL0D03234g	99.7342	-0.0743703	0.231461	-0.321308	0.747977	0.869743	Non-significant	Ortholog(s) have role in cellular response to salt stress, negative regulation of TORC1 signaling, positive regulation of transcription from RNA polymerase II promoter in response to heat stress, protein dephosphorylation
CAGL0D03256g	51.5118	-0.121528	0.295402	-0.411399	0.68078	0.827461	Non-significant	Ortholog(s) have sterol esterase activity, role in cell wall mannoprotein biosynthetic process, sterol metabolic process and integral component of membrane, plasma membrane localization
CAGL0D03278g	31.047	-0.0897352	0.387527	-0.231559	0.816881	0.910096	Non-significant	Ortholog(s) have role in chaperone-mediated protein complex assembly, nuclear-transcribed mRNA catabolic process, non-stop decay, proteasome assembly and cytoplasm, nucleus localization
CAGL0D03300g	130.186	0.385217	0.207376	1.85758	0.0632294	0.207698	Non-significant	Ortholog(s) have guanyl-nucleotide exchange factor activity and role in mature ribosome assembly
CAGL0D03322g	145.832	0.341873	0.273702	1.24907	0.211639	0.419681	Non-significant	Ortholog(s) have role in cellular zinc ion homeostasis
CAGL0D03344g	50.3629	-0.488184	0.346898	-1.40728	0.159343	0.354379	Non-significant	Ortholog(s) have ubiquitin-protein transferase activity and role in cytoplasm protein quality control by the ubiquitin-proteasome system, protein polyubiquitination, ubiquitin-dependent protein catabolic process
CAGL0D03388g	44.0522	0.816097	0.262569	3.10812	0.0018828	0.0263518	Non-significant	Protein of unknown function
CAGL0D03410g	61.1196	0.400773	0.255936	1.56591	0.117369	0.296482	Non-significant	Ortholog(s) have RNA polymerase I core promoter sequence-specific DNA binding, TBP-class protein binding activity and role in nucleolar large rRNA transcription by RNA polymerase I
CAGL0D03432g	375.998	-0.394349	0.224885	-1.75356	0.0795064	0.235664	Non-significant	Ortholog(s) have CDP reductase activity, ribonucleoside-diphosphate reductase activity, thioredoxin disulfide as acceptor activity and role in CDP metabolic process, dCDP biosynthetic process, deoxyribonucleotide biosynthetic process
CAGL0D03454g	106.815	-0.963848	0.338999	-2.84322	0.00446604	0.0418286	Non-significant	Has domain(s) with predicted GTP binding activity
CAGL0D03498g	144.927	-0.923195	0.257583	-3.58406	0.000338292	0.009886	Non-significant	Ortholog(s) have SNAP receptor activity, palmitoyltransferase activity and role in endoplasmic reticulum to Golgi vesicle-mediated transport, intra-Golgi vesicle-mediated transport, vacuole fusion, non-autophagic, vesicle fusion
CAGL0D03520g	98.3167	-0.3732	0.434693	-0.858537	0.390596	0.60167	Non-significant	Ortholog(s) have 2 iron, 2 sulfur cluster binding, oxidoreductase activity, protein disulfide isomerase activity, thiol oxidase activity and role in protein folding, protein import into mitochondrial intermembrane space
CAGL0D03542g	47.8627	-0.578487	0.285245	-2.02804	0.0425565	0.161482	Non-significant	Ortholog(s) have threonine-tRNA ligase activity, role in mitochondrial threonyl-tRNA aminoacylation and mitochondrion localization
CAGL0D03564g	72.646	0.389473	0.216981	1.79496	0.0726596	0.22536	Non-significant	Ortholog(s) have protein phosphatase activator activity, protein phosphatase regulator activity, protein serine/threonine phosphatase inhibitor activity
CAGL0D03586g	206.195	0.510422	0.317791	1.60615	0.10824	0.282242	Non-significant	Ortholog(s) have role in iron-sulfur cluster assembly, lipoate biosynthetic process and mitochondrial iron-sulfur cluster assembly complex localization
CAGL0D03608g	2.74431	1.96594	0.980795	2.00444	0.045023	0.167481	Non-significant	Has domain(s) with predicted DNA-binding transcription factor activity, sequence-specific DNA binding, zinc ion binding activity and role in regulation of transcription, DNA-templated
CAGL0D03630g	7.50191	-0.324594	0.635939	-0.510417	0.609759	0.777583	Non-significant	Ortholog(s) have polynucleotide 5'-phosphatase activity
CAGL0D03652g	56.3834	-0.669265	0.307698	-2.17507	0.0296246	0.129549	Non-significant	Protein of unknown function
CAGL0D03674g	289.425	-0.256596	0.221754	-1.15712	0.247223	0.461044	Non-significant	Ortholog(s) have ATP binding, ATPase, ribosome binding, translation termination factor activity and role in poly(A)+ mRNA export from nucleus, regulation of translational termination, ribosomal small subunit biogenesis
CAGL0D03696g	64.2374	0.249352	0.246557	1.01134	0.311856	0.530849	Non-significant	Ortholog(s) have FAD diphosphatase activity and role in flavin-containing compound metabolic process
CAGL0D03718g	252.914	-0.38148	0.203916	-1.87077	0.061377	0.203002	Non-significant	Translation initiation factor eIF5
CAGL0D03740g	48.1288	-0.749906	0.338317	-2.21658	0.0266521	0.121779	Non-significant	Ortholog(s) have RNA binding, ribonuclease MRP activity, ribonuclease P activity
CAGL0D03762g	8.42968	0.627421	0.428897	1.46287	0.143503	0.334208	Non-significant	Ortholog(s) have role in Cdc42 protein signal transduction, establishment of cell polarity, heterochromatin organization involved in chromatin silencing, regulation of exit from mitosis, septin ring organization
CAGL0D03784g	22.2218	0.357454	0.282888	1.26359	0.206377	0.414316	Non-significant	Ortholog(s) have unfolded protein binding activity and role in vacuolar acidification, vacuolar proton-transporting V-type ATPase complex assembly
CAGL0D03806g	41.5181	-0.0185051	0.286939	-0.0644915	0.948579	0.977447	Non-significant	Ortholog(s) have structural constituent of ribosome activity and mitochondrial small ribosomal subunit, mitochondrion localization
CAGL0D03828g	36.0472	-0.376332	0.318084	-1.18312	0.236761	0.447271	Non-significant	Ortholog(s) have transcription coactivator activity, role in RNA polymerase II preinitiation complex assembly, positive regulation of transcription by RNA polymerase II and core mediator complex, mediator complex localization
CAGL0D03850g	80.9807	0.0128044	0.223188	0.0573703	0.95425	0.981844	Non-significant	Ortholog(s) have DNA translocase activity and role in double-strand break repair via nonhomologous end joining, nucleosome disassembly, regulation of transcription, DNA-templated, transcription elongation from RNA polymerase II promoter
CAGL0D03872g	10.7617	-0.885925	0.442411	-2.0025	0.0452315	0.167776	Non-significant	Protein of unknown function
CAGL0D03894g	166.053	-0.349788	0.364578	-0.95943	0.337342	0.55224	Non-significant	Putative gamma-glutamyl phosphate reductase
CAGL0D03916g	34.1633	0.167191	0.269542	0.620276	0.535076	0.722462	Non-significant	Ortholog(s) have role in box C/D snoRNP assembly, protein folding, rRNA processing and R2TP complex localization
CAGL0D03938g	54.7342	0.13615	0.207336	0.656665	0.511397	0.706417	Non-significant	Ortholog(s) have GTPase activator activity and cytosol localization
CAGL0D03960g	31.2489	-0.862848	0.313707	-2.75049	0.00595069	0.0482079	Non-significant	Ortholog(s) have role in lipid homeostasis, nuclear envelope organization and endoplasmic reticulum, integral component of membrane, nuclear envelope localization
CAGL0D03982g	175.306	-0.172004	0.380094	-0.452529	0.650888	0.807608	Non-significant	Ortholog(s) have 1-pyrroline-5-carboxylate dehydrogenase activity, role in glutamate biosynthetic process, proline catabolic process to glutamate and mitochondrial matrix localization
CAGL0D04004g	67.8349	0.484108	0.261838	1.84888	0.0644746	0.210609	Non-significant	Has domain(s) with predicted FMN binding, oxidoreductase activity
CAGL0D04026g	179.514	0.163977	0.269258	0.608996	0.542527	0.728426	Non-significant	Ortholog(s) have 4-aminobutyrate transaminase activity, pyridoxal phosphate binding activity, role in cellular amide catabolic process, gamma-aminobutyric acid catabolic process, glutamate metabolic process and cytosol localization
CAGL0D04048g	122.899	0.65735	0.26349	2.49478	0.0126036	0.0770514	Non-significant	Has domain(s) with predicted proton-transporting ATPase activity, rotational mechanism activity, role in ion transmembrane transport, proton transmembrane transport and proton-transporting V-type ATPase, V1 domain localization
CAGL0D04070g	38.7451	-1.01416	0.45075	-2.24995	0.0244522	0.11594	Non-significant	Ortholog of S. cerevisiae : YGR021W, C. albicans SC5314 : C2_04160W_A, C. dubliniensis CD36 : Cd36_18800, C. parapsilosis CDC317 : CPAR2_211010 and C. auris B8441 : B9J08_000866
CAGL0D04092g	108.754	-1.01246	0.30193	-3.35329	0.000798564	0.0163485	Non-significant	2-deoxyglucose-6-phosphate phosphatase
CAGL0D04114g	333.076	0.138067	0.200339	0.689165	0.490719	0.690617	Non-significant	Ortholog(s) have NADPH-hemoprotein reductase activity, electron transfer activity and role in ergosterol biosynthetic process
CAGL0D04136g	55.3606	-1.22531	0.388233	-3.15611	0.00159887	0.0240223	Non-significant	Has domain(s) with predicted transcription coregulator activity, role in regulation of transcription by RNA polymerase II and mediator complex localization
CAGL0D04158g	64.355	-1.09128	0.358298	-3.04573	0.0023212	0.0289164	Non-significant	Ortholog(s) have structural constituent of ribosome activity and mitochondrial small ribosomal subunit localization
CAGL0D04180g	90.965	-0.178956	0.32978	-0.542653	0.587369	0.761699	Non-significant	Ortholog(s) have U3 snoRNA binding, rRNA binding activity and role in maturation of SSU-rRNA from tricistronic rRNA transcript (SSU-rRNA, 5.8S rRNA, LSU-rRNA), ribosomal small subunit biogenesis
CAGL0D04202g	110.395	0.292632	0.182167	1.60639	0.108188	0.282242	Non-significant	Ortholog(s) have role in cellular zinc ion homeostasis, endoplasmic reticulum inheritance, protein localization to nuclear inner membrane, septin ring assembly
CAGL0D04246g	34.1418	0.627447	0.288811	2.17252	0.0298165	0.130158	Non-significant	Ortholog(s) have role in late endosome to vacuole transport, protein transport to vacuole involved in ubiquitin-dependent protein catabolic process via the multivesicular body sorting pathway
CAGL0D04268g	48.851	-0.652113	0.365021	-1.78651	0.0740169	0.227405	Non-significant	Ortholog(s) have role in DNA-dependent DNA replication maintenance of fidelity and Ctf18 RFC-like complex localization
CAGL0D04290g	139.77	-0.505531	0.332938	-1.5184	0.128914	0.312842	Non-significant	Ortholog(s) have phosphatidylcholine binding, phosphatidylinositol binding activity and nucleus localization
CAGL0D04312g	159.609	0.263	0.21298	1.23485	0.216885	0.424556	Non-significant	Ortholog(s) have role in regulation of mRNA stability involved in response to oxidative stress
CAGL0D04356g	280.689	-1.47903	0.481365	-3.07258	0.00212217	0.0275413	Non-significant	Ortholog(s) have glycine dehydrogenase (decarboxylating) activity and role in glycine metabolic process, one-carbon metabolic process
CAGL0D04378g	55.7337	-0.875838	0.300431	-2.91528	0.00355375	0.0375418	Non-significant	Ortholog(s) have inositol heptakisphosphate kinase activity, inositol hexakisphosphate kinase activity, inositol-1,3,4,5,6-pentakisphosphate kinase activity
CAGL0D04394g	43.5368	0.553345	0.312067	1.77316	0.0762021	0.230097	Non-significant	Ortholog(s) have microtubule binding, microtubule plus-end binding activity
CAGL0D04400g	23.5813	0.535146	0.370536	1.44425	0.148669	0.34157	Non-significant	Ortholog(s) have enzyme inhibitor activity, role in negative regulation of DNA recombinase mediator complex assembly, negative regulation of mitotic recombination, synaptonemal complex assembly and condensed nuclear chromosome localization
CAGL0D04422g	99.6683	0.858888	0.215742	3.98108	6.86022e-05	0.00337605	Non-significant	Ortholog(s) have fluoride transmembrane transporter activity and role in cellular detoxification of fluoride, fluoride export across plasma membrane
CAGL0D04444g	48.7334	0.123569	0.302672	0.408261	0.683082	0.827722	Non-significant	Ortholog(s) have role in meiotic DNA double-strand break formation, mitotic sister chromatid cohesion and negative regulation of chromosome condensation, more
CAGL0D04466g	46.6385	0.083108	0.32654	0.254511	0.799101	0.899393	Non-significant	Ortholog(s) have role in DNA strand elongation involved in mitotic DNA replication, DNA-dependent DNA replication, double-strand break repair via break-induced replication, mitotic DNA replication initiation
CAGL0D04488g	4.11995	-0.258872	0.704806	-0.367296	0.713399	0.848496	Non-significant	Ortholog(s) have role in mitochondrial genome maintenance, mitochondrial tRNA 5'-end processing and matrix side of mitochondrial inner membrane localization
CAGL0D04510g	69.099	-0.0500533	0.276736	-0.18087	0.85647	0.932373	Non-significant	Ortholog of S. cerevisiae : YPR117W, C. albicans SC5314 : C4_05590W_A, C. dubliniensis CD36 : Cd36_45200, C. parapsilosis CDC317 : CPAR2_500480 and C. auris B8441 : B9J08_005034
CAGL0D04576g	55.7593	-0.158483	0.24119	-0.657089	0.511124	0.706417	Non-significant	Ortholog(s) have S-methyl-5-thioribose-1-phosphate isomerase activity and role in L-methionine salvage from methylthioadenosine
CAGL0D04620g	124.323	0.507437	0.277277	1.83007	0.067239	0.215654	Non-significant	Ortholog(s) have cyclin-dependent protein serine/threonine kinase activator activity, cyclin-dependent protein serine/threonine kinase regulator activity
CAGL0D04642g	39.331	-0.787005	0.32176	-2.44594	0.0144475	0.0835835	Non-significant	Ortholog(s) have cyclin-dependent protein serine/threonine kinase regulator activity
CAGL0D04686g	10.8588	-0.48009	0.476478	-1.00758	0.313656	0.533141	Non-significant	Ortholog(s) have metalloendopeptidase activity and role in axial cellular bud site selection, cytogamy, peptide mating pheromone maturation involved in positive regulation of conjugation with cellular fusion
CAGL0D04708g	1118.5	0.150465	0.232412	0.647406	0.517369	0.710911	Non-significant	Ortholog(s) have copper ion transmembrane transporter activity, role in copper ion import and plasma membrane localization
CAGL0D04730g	52.1106	-0.56551	0.250483	-2.25767	0.023966	0.114602	Non-significant	Ortholog(s) have role in potassium ion transport, protein insertion into mitochondrial inner membrane from matrix, proton transmembrane transport and mitochondrial inner membrane localization
CAGL0D04752g	72.7169	0.225405	0.322878	0.698112	0.485107	0.68683	Non-significant	Ortholog(s) have aldo-keto reductase (NADP) activity, oxidoreductase activity, pyridoxine:NADP 4-dehydrogenase activity and role in pyridoxal biosynthetic process
CAGL0D04774g	148.181	0.158479	0.195366	0.811189	0.417257	0.628086	Non-significant	Ortholog(s) have adenine nucleotide transmembrane transporter activity, role in ATP transport, fatty acid beta-oxidation, fatty acid metabolic process, peroxisome organization and integral component of peroxisomal membrane localization
CAGL0D04796g	23.0458	-0.20282	0.422448	-0.480105	0.631153	0.793946	Non-significant	Ortholog(s) have peptide alpha-N-acetyltransferase activity and role in N-terminal peptidyl-methionine acetylation, mitochondrion inheritance, regulation of actin cytoskeleton organization, ubiquitin-dependent ERAD pathway
CAGL0D04818g	89.5358	-0.835432	0.364642	-2.2911	0.0219575	0.10825	Non-significant	Ortholog(s) have RNA polymerase II complex binding activity
CAGL0D04834g	198.111	0.923359	0.457478	2.01837	0.0435528	0.164391	Non-significant	Ortholog(s) have protein transmembrane transporter activity and role in mitochondrial outer membrane translocase complex assembly, protein targeting to mitochondrion
CAGL0D04840g	14.0678	0.155347	0.432043	0.359564	0.719174	0.851939	Non-significant	Ortholog(s) have role in Group I intron splicing, mitochondrial mRNA processing
CAGL0D04862g	137.1	-0.467443	0.258867	-1.80573	0.0709608	0.222047	Non-significant	Ortholog(s) have chromatin binding activity
CAGL0D04884g	85.5585	-0.167593	0.333109	-0.50312	0.61488	0.780723	Non-significant	Ortholog(s) have U3 snoRNA binding activity
CAGL0D04928g	21.1801	-0.6964	0.357467	-1.94815	0.0513965	0.182418	Non-significant	Ortholog(s) have ammonium transmembrane transporter activity and role in ammonium transport, nitrogen utilization
CAGL0D04950g	60.6717	-0.221068	0.204403	-1.08153	0.279462	0.494347	Non-significant	Ortholog(s) have lysophosphatidic acid acyltransferase activity, role in cellular triglyceride homeostasis, lipid droplet organization and endoplasmic reticulum, lipid droplet localization
CAGL0D04972g	71.285	-0.373434	0.198904	-1.87746	0.0604554	0.20134	Non-significant	Ortholog(s) have 1-acylglycerophosphocholine O-acyltransferase activity
CAGL0D04994g	61.9737	-0.501871	0.22994	-2.18262	0.0290639	0.128357	Non-significant	Minus-end-directed microtubule motor
CAGL0D05016g	95.8632	-0.313095	0.284936	-1.09883	0.271843	0.485523	Non-significant	Ortholog(s) have role in maturation of 5.8S rRNA from tricistronic rRNA transcript (SSU-rRNA, 5.8S rRNA, LSU-rRNA), maturation of LSU-rRNA from tricistronic rRNA transcript (SSU-rRNA, 5.8S rRNA, LSU-rRNA)
CAGL0D05060g	110.665	0.037691	0.249015	0.15136	0.879692	0.944417	Non-significant	Has domain(s) with predicted hydrolase activity
CAGL0D05082g	356.892	0.128549	0.287816	0.446638	0.655137	0.809647	Non-significant	Protein of unknown function
CAGL0D05104g	0.896964	-1.29967	2.14913	-0.604742	0.545351	0.72999	Non-significant	Protein of unknown function
CAGL0D05148g	58.8589	0.253063	0.229643	1.10198	0.270469	0.483949	Non-significant	Protein of unknown function
CAGL0D05170g	159.569	-0.622018	0.204385	-3.04336	0.00233954	0.0290133	Non-significant	Transcription factor regulated by cyclin/cyclin-dependent kinase (CDK)/CDK inhibitor complex composed of Pho80p/Pho85p/Pho81p; required for expression of phosphate starvation genes
CAGL0D05192g	272.536	0.109114	0.195145	0.559141	0.576066	0.752046	Non-significant	Ortholog(s) have ubiquinol-cytochrome-c reductase activity and role in aerobic respiration, mitochondrial electron transport, ubiquinol to cytochrome c
CAGL0D05214g	2010.14	0.667775	0.452622	1.47535	0.140119	0.329082	Non-significant	Ortholog(s) have structural constituent of ribosome activity, role in cytoplasmic translation and cytosolic large ribosomal subunit localization
CAGL0D05236g	4.57098	-0.336487	0.620531	-0.542256	0.587642	0.761699	Non-significant	Has domain(s) with predicted nucleic acid binding, nucleotide binding activity
CAGL0D05258g	75.4233	-0.172745	0.292068	-0.591455	0.554215	0.737372	Non-significant	Ortholog(s) have ATP binding, ATPase, DNA secondary structure binding, DNA/DNA annealing activity, chromatin binding, double-stranded DNA binding, minor groove of adenine-thymine-rich DNA binding, single-stranded DNA binding activity
CAGL0D05280g	172.015	-1.35678	0.216373	-6.27058	3.59709e-10	1.89999e-07	Down_regulated	Ortholog(s) have sulfite reductase (NADPH) activity, role in sulfate assimilation and sulfite reductase complex (NADPH) localization
CAGL0D05302g	50.2263	-0.865627	0.41836	-2.06909	0.0385372	0.151906	Non-significant	Ortholog(s) have riboflavin synthase activity and role in riboflavin biosynthetic process
CAGL0D05318g	102.2	0.864584	0.311236	2.7779	0.0054711	0.0465352	Non-significant	Protein of unknown function
CAGL0D05324g	64.6944	-0.403879	0.214624	-1.8818	0.0598634	0.199999	Non-significant	Protein of unknown function
CAGL0D05346g	47.1701	-0.147614	0.26246	-0.562427	0.573825	0.750365	Non-significant	Ortholog(s) have TRAPPII protein complex localization
CAGL0D05368g	37.058	0.283581	0.329401	0.8609	0.389293	0.601181	Non-significant	Has domain(s) with predicted transcription coregulator activity, role in regulation of transcription by RNA polymerase II and mediator complex localization
CAGL0D05412g	77.7897	-0.869162	0.225897	-3.8476	0.000119281	0.00484648	Non-significant	Ortholog(s) have structural constituent of ribosome activity and mitochondrial small ribosomal subunit localization
CAGL0D05434g	643.179	0.051601	0.257471	0.200415	0.841156	0.924467	Non-significant	Protein involved in regulation of ergosterol biosynthesis; mutations suppress fluconazole sensitivity of upc2a mutants
CAGL0D05456g	0.966728	0.659175	1.08484	0.607623	0.543437	0.728722	Non-significant	Protein of unknown function
CAGL0D05478g	152.149	-0.534556	0.293408	-1.82189	0.0684716	0.217609	Non-significant	Ortholog(s) have protein phosphatase activator activity
CAGL0D05500g	101.579	0.313666	0.320567	0.978475	0.327839	0.545036	Non-significant	Ortholog(s) have translation elongation factor binding activity and role in chaperone-mediated protein folding
CAGL0D05522g	97.125	0.881277	0.241547	3.64848	0.000263801	0.00824494	Non-significant	Ortholog(s) have EMC complex localization
CAGL0D05544g	186.168	0.259139	0.204121	1.26953	0.20425	0.41272	Non-significant	Ortholog(s) have mRNA binding activity
CAGL0D05566g	69.337	0.59569	0.327263	1.82022	0.0687257	0.217801	Non-significant	Ortholog(s) have sterol esterase activity, role in sterol metabolic process and integral component of membrane, lipid droplet localization
CAGL0D05588g	123.394	0.00532364	0.410351	0.0129734	0.989649	0.996797	Non-significant	Ortholog(s) have role in maturation of SSU-rRNA from tricistronic rRNA transcript (SSU-rRNA, 5.8S rRNA, LSU-rRNA) and nucleolus, small-subunit processome localization
CAGL0D05610g	91.3155	0.152858	0.20765	0.736135	0.461649	0.665692	Non-significant	Ortholog(s) have phosphoprotein phosphatase activity
CAGL0D05632g	192.901	0.972673	0.48648	1.99941	0.0455639	0.168536	Non-significant	Ortholog(s) have copper chaperone activity, role in mitochondrial cytochrome c oxidase assembly, protein maturation by copper ion transfer and cytosol, mitochondrial intermembrane space localization
CAGL0D05654g	13.052	1.24344	0.472718	2.6304	0.00852846	0.0607107	Non-significant	Protein of unknown function
CAGL0D05676g	72.0951	0.17388	0.27575	0.63057	0.528322	0.717377	Non-significant	Ortholog(s) have role in autophagy of mitochondrion, intracellular signal transduction and mitochondrion, plasma membrane localization
CAGL0D05698g	30.8708	0.354465	0.294957	1.20175	0.22946	0.438469	Non-significant	Ortholog(s) have lipid transfer activity
CAGL0D05720g	47.3751	-0.0541581	0.274179	-0.197528	0.843414	0.925632	Non-significant	Ortholog(s) have role in ascospore formation, ascospore wall assembly
CAGL0D05742g	284.069	0.529043	0.301144	1.75678	0.0789556	0.234822	Non-significant	Has domain(s) with predicted dolichyl-diphosphooligosaccharide-protein glycotransferase activity, role in protein glycosylation and endoplasmic reticulum, integral component of membrane localization
CAGL0D05764g	95.0836	0.325075	0.206209	1.57643	0.114926	0.291564	Non-significant	Ortholog(s) have role in G2/M transition of mitotic cell cycle, spindle assembly, spindle pole body duplication and half bridge of spindle pole body localization
CAGL0D05786g	27.7957	-0.464085	0.273427	-1.69729	0.089641	0.251585	Non-significant	Ortholog(s) have H3 histone acetyltransferase activity, histone acetyltransferase activity (H3-K56 specific) activity
CAGL0D05808g	157.836	-0.285559	0.177207	-1.61144	0.107084	0.280426	Non-significant	Ortholog(s) have GTPase activity, identical protein binding activity
CAGL0D05852g	113.078	0.371619	0.18509	2.00777	0.0446676	0.16662	Non-significant	Ortholog(s) have role in macroautophagy and fungal-type vacuole membrane localization
CAGL0D05874g	137.07	-0.498036	0.330177	-1.50839	0.131455	0.314631	Non-significant	Ortholog(s) have role in endonucleolytic cleavage in 5'-ETS of tricistronic rRNA transcript (SSU-rRNA, 5.8S rRNA and LSU-rRNA), more
CAGL0D05896g	197.777	-0.434857	0.253437	-1.71584	0.0861913	0.246888	Non-significant	Ortholog(s) have protein self-association, protein-containing complex binding activity
CAGL0D05918g	105.465	-0.31817	0.403861	-0.787822	0.430801	0.637929	Non-significant	Putative alcohol acetyltransferase involved in steroid detoxification; gene is upregulated in azole-resistant strain
CAGL0D05940g	323.724	0.149126	0.272098	0.54806	0.583651	0.75876	Non-significant	Squalene epoxidase with a role in ergosterol synthesis; involved in growth under conditions of low oxygen tension
CAGL0D05962g	32.056	0.0482142	0.292639	0.164756	0.869136	0.940347	Non-significant	Ortholog(s) have role in mitochondrial respiratory chain complex III assembly and integral component of mitochondrial membrane, mitochondrion localization
CAGL0D06006g	76.3771	0.197204	0.208423	0.946173	0.34406	0.559248	Non-significant	Ortholog(s) have ATP-dependent activity, acting on DNA, damaged DNA binding, ubiquitin-protein transferase activity
CAGL0D06028g	19.601	-0.19075	0.363584	-0.524639	0.599834	0.769945	Non-significant	Ortholog(s) have GDP-dissociation inhibitor activity, GTPase activator activity, role in mitotic spindle orientation checkpoint signaling, negative regulation of exit from mitosis and Bfa1-Bub2 complex, spindle pole body localization
CAGL0D06050g	84.5019	-0.325327	0.257439	-1.26371	0.206335	0.414316	Non-significant	Ortholog(s) have potassium ion transmembrane transporter activity, role in potassium ion transmembrane transport and integral component of plasma membrane, mating projection localization
CAGL0D06094g	34.7553	0.378072	0.284294	1.32986	0.183563	0.387059	Non-significant	Ortholog(s) have role in box C/D snoRNP assembly, maturation of LSU-rRNA from tricistronic rRNA transcript (SSU-rRNA, 5.8S rRNA, LSU-rRNA)
CAGL0D06138g	197.918	0.108093	0.172834	0.625418	0.531697	0.720109	Non-significant	Putative porphobilinogen synthase; involved in cadmium tolerance
CAGL0D06154g	67.9604	0.0891034	0.229636	0.38802	0.698001	0.837538	Non-significant	Ortholog of S. cerevisiae : YGL041W-A and Saccharomyces cerevisiae S288C : YGL041W-A
CAGL0D06160g	91.8021	-0.669659	0.242568	-2.7607	0.00576769	0.047472	Non-significant	Ortholog(s) have RNA polymerase II complex binding, RNA polymerase II complex recruiting activity
CAGL0D06182g	49.4731	-0.613561	0.251024	-2.44423	0.0145163	0.0838896	Non-significant	Ortholog(s) have mRNA binding activity and role in mRNA polyadenylation, nuclear-transcribed mRNA catabolic process, meiosis-specific transcripts, pre-mRNA cleavage required for polyadenylation, response to DNA damage checkpoint signaling
CAGL0D06204g	103.471	-0.0172988	0.217025	-0.0797084	0.936469	0.972558	Non-significant	Ortholog(s) have role in cellular response to pH, invasive growth in response to glucose limitation, meiotic cell cycle and penicillin biosynthetic process, more
CAGL0D06226g	35.2292	-0.477462	0.333392	-1.43213	0.152105	0.345557	Non-significant	Putative adhesin-like protein
CAGL0D06270g	64.2317	0.101426	0.275009	0.368809	0.71227	0.847727	Non-significant	Ortholog(s) have N-acetylglucosaminyldiphosphodolichol N-acetylglucosaminyltransferase activity and role in dolichol-linked oligosaccharide biosynthetic process
CAGL0D06292g	186.064	-0.376816	0.298173	-1.26375	0.20632	0.414316	Non-significant	Ortholog(s) have protein domain specific binding, ubiquitin protein ligase binding activity
CAGL0D06314g	121.064	-0.803675	0.213953	-3.75632	0.000172428	0.00615381	Non-significant	Ortholog(s) have mRNA binding, translation initiation factor activity, translation initiation factor binding activity and role in stress granule assembly, translational initiation
CAGL0D06336g	38.8128	-0.181765	0.379858	-0.478508	0.632288	0.794428	Non-significant	Ortholog(s) have tRNA methyltransferase activity and role in tRNA methylation, wybutosine biosynthetic process
CAGL0D06380g	3.4078	-0.669042	0.866094	-0.772482	0.439829	0.646764	Non-significant	Protein of unknown function
CAGL0D06402g	371.33	-0.818617	0.261556	-3.12979	0.00174931	0.0253842	Non-significant	O-acetyl homoserine sulfhydrylase (OAHSH), ortholog of S. cerevisiae MET17; required for utilization of inorganic sulfate as sulfur source; able to utilize cystine as a sulfur source while S. cerevisiae met15 mutants are unable to do so
CAGL0D06424g	2250.46	-0.0547227	0.21873	-0.250184	0.802445	0.90162	Non-significant	Putative aconitate hydratase
CAGL0D06446g	129.123	-0.129397	0.245917	-0.526179	0.598764	0.76914	Non-significant	Ortholog(s) have 1-phosphatidylinositol 4-kinase activity, cytoskeletal protein-membrane anchor activity
CAGL0D06468g	15.6445	0.139515	0.350774	0.397734	0.690826	0.832902	Non-significant	Ortholog(s) have NEDD8 transferase activity and role in protein neddylation
CAGL0D06490g	19.9114	0.48183	0.340032	1.41701	0.156479	0.351113	Non-significant	Ortholog(s) have chitin deacetylase activity and role in ascospore wall assembly
CAGL0D06512g	30.9534	0.245262	0.418337	0.586279	0.557688	0.740128	Non-significant	Putative membrane bound guanine nucleotide exchange factor; gene is upregulated in azole-resistant strain
CAGL0D06534g	0.135243	0.161809	4.86321	0.0332721	0.973458	0.990355	Non-significant	Protein of unknown function
CAGL0D06556g	352.274	-0.764381	0.297378	-2.5704	0.0101581	0.0677463	Non-significant	Ortholog(s) have RNA binding, aspartate-tRNA ligase activity, role in aspartyl-tRNA aminoacylation and cytoplasm, nucleus localization
CAGL0D06578g	25.356	-0.604168	0.527983	-1.14429	0.252501	0.465939	Non-significant	Ortholog(s) have copper ion binding activity, role in metal ion transport, mitochondrial cytochrome c oxidase assembly and cytosol, mitochondrial intermembrane space localization
CAGL0D06600g	443.451	0.0504566	0.211446	0.238626	0.811395	0.90743	Non-significant	Ortholog(s) have protein serine/threonine kinase activity, protein tyrosine kinase activity
CAGL0D06622g	102.072	-0.205267	0.325741	-0.630154	0.528594	0.717562	Non-significant	Ortholog(s) have MAP-kinase scaffold activity
CAGL0D06644g	109.388	0.353636	0.198638	1.7803	0.0750262	0.228408	Non-significant	Ortholog(s) have signaling adaptor activity
CAGL0D06666g	6.92214	1.03948	0.685012	1.51746	0.129151	0.313068	Non-significant	Protein of unknown function
CAGL0D06688g	3672.99	0.83572	0.272791	3.06359	0.00218701	0.0279029	Non-significant	Ortholog(s) have aldehyde dehydrogenase (NAD+) activity, aldehyde dehydrogenase [NAD(P)+] activity and role in NADPH regeneration, acetate biosynthetic process, ethanol metabolic process, pyruvate metabolic process
CAGL0D06710g	71.9472	0.677393	0.283197	2.39195	0.0167591	0.09132	Non-significant	Protein of unknown function
CAGL0E00105g	0.40721	-0.422511	2.92074	-0.144659	0.88498	0.946823	Non-significant	Protein of unknown function
CAGL0E00116g	0.268562	-0.917951	2.99126	-0.306878	0.758936	0.876219	Non-significant	Protein of unknown function
CAGL0E00132g	13.3094	0.0256184	0.383168	0.0668594	0.946694	0.976655	Non-significant	Protein of unknown function
CAGL0E00187g	59.6819	0.472989	0.211611	2.23518	0.0254053	0.118022	Non-significant	Putative adhesin-like protein; belongs to adhesin cluster IV
CAGL0E00231g	12.8523	-0.0944079	0.553344	-0.170613	0.864528	0.936129	Non-significant	Putative adhesin-like protein; contains tandem repeats and a predicted GPI-anchor; belongs to adhesin cluster III
CAGL0E00275g	61.8874	0.733251	0.273465	2.68133	0.00733304	0.0547078	Non-significant	Putative adhesin; belongs to adhesin cluster I
CAGL0E00341g	5.31125	-0.0613756	0.635675	-0.0965518	0.923082	0.966829	Non-significant	Mating type protein a1; differentially spliced transcript; expressed in both MATa and MATalpha strains
CAGL0E00363g	6.47481	-0.196155	0.517572	-0.37899	0.704695	0.842699	Non-significant	Has domain(s) with predicted rRNA (pseudouridine) methyltransferase activity and role in rRNA base methylation
CAGL0E00385g	86.7501	-0.317429	0.209743	-1.51342	0.130173	0.313674	Non-significant	Ortholog(s) have mitochondrion localization
CAGL0E00407g	46.6391	-0.305875	0.271179	-1.12794	0.259343	0.472818	Non-significant	Ortholog of S. cerevisiae : OCA4, C. albicans SC5314 : C1_12170C_A, C. dubliniensis CD36 : Cd36_11400, C. parapsilosis CDC317 : CPAR2_207620 and C. auris B8441 : B9J08_001855
CAGL0E00429g	110.487	0.340812	0.163635	2.08275	0.0372737	0.149519	Non-significant	Ortholog(s) have aminophospholipid flippase activity and role in actin cortical patch localization, endocytosis, intracellular protein transport, phospholipid translocation, retrograde transport, endosome to Golgi
CAGL0E00451g	237.065	-0.0105376	0.257866	-0.0408647	0.967404	0.987485	Non-significant	Ortholog(s) have ATPase activator activity
CAGL0E00473g	57.5663	-0.0222344	0.325385	-0.0683326	0.945521	0.976655	Non-significant	Ortholog(s) have DNA insertion or deletion binding, Y-form DNA binding, double-strand/single-strand DNA junction binding, heteroduplex DNA loop binding, mismatched DNA binding activity
CAGL0E00495g	93.7083	0.666214	0.271113	2.45733	0.0139974	0.0817364	Non-significant	Ortholog of S. cerevisiae : YCR090C, C. albicans SC5314 : C2_09600C_A, C. dubliniensis CD36 : Cd36_23680, C. parapsilosis CDC317 : CPAR2_406080 and C. auris B8441 : B9J08_003805
CAGL0E00517g	51.9705	0.174643	0.351944	0.496224	0.619737	0.784435	Non-significant	Ortholog of S. cerevisiae : YCR087C-A, C. albicans SC5314 : CR_10750C_A, C. dubliniensis CD36 : Cd36_35524, C. parapsilosis CDC317 : CPAR2_200040 and C. auris B8441 : B9J08_001263
CAGL0E00539g	58.6608	0.106285	0.22242	0.477859	0.632751	0.794794	Non-significant	Ortholog(s) have role in homologous chromosome segregation, meiotic chromosome segregation, monopolar spindle attachment to meiosis I kinetochore, protein localization to nucleolar rDNA repeats, rDNA condensation
CAGL0E00561g	183.287	-0.211832	0.152516	-1.38891	0.16486	0.360875	Non-significant	General repressor of transcription; paralog of TUP1; acts as a stronger repressor than Tup1p and more closely related to ScTUP1
CAGL0E00583g	70.9145	0.687683	0.387466	1.77482	0.0759274	0.229696	Non-significant	Ortholog(s) have disulfide oxidoreductase activity, role in cellular response to oxidative stress and mitochondrion localization
CAGL0E00605g	58.4819	-0.511333	0.354531	-1.44228	0.149223	0.342248	Non-significant	Ortholog(s) have role in histone acetylation and Ada2/Gcn5/Ada3 transcription activator complex localization
CAGL0E00627g	13.6224	-1.358	0.495407	-2.74118	0.00612184	0.0491422	Non-significant	DNA-directed RNA polymerase II
CAGL0E00649g	109.903	0.155132	0.274732	0.564667	0.572301	0.749353	Non-significant	Ortholog(s) have [pyruvate dehydrogenase (lipoamide)] phosphatase activity, protein serine/threonine phosphatase activity
CAGL0E00671g	81.7797	-0.815257	0.32547	-2.50486	0.01225	0.0757662	Non-significant	Has domain(s) with predicted acid-amino acid ligase activity
CAGL0E00693g	93.964	-1.23661	0.345694	-3.57719	0.000347303	0.0100794	Non-significant	Ortholog(s) have histone acetyltransferase activity, role in chromatin organization, histone acetylation and Ada2/Gcn5/Ada3 transcription activator complex, SAGA complex, SLIK (SAGA-like) complex localization
CAGL0E00715g	47.2436	-1.00677	0.445428	-2.26023	0.023807	0.114317	Non-significant	Ortholog(s) have structural constituent of ribosome activity and mitochondrial small ribosomal subunit localization
CAGL0E00737g	279.283	-0.125905	0.319652	-0.393881	0.693669	0.83476	Non-significant	Ortholog(s) have DNA binding, bending, double-stranded DNA binding, four-way junction DNA binding, protein-containing complex binding activity
CAGL0E00759g	59.8705	-0.563208	0.326682	-1.72403	0.0847029	0.245017	Non-significant	Ortholog(s) have inositol tetrakisphosphate 3-kinase activity, inositol tetrakisphosphate 6-kinase activity and inositol-1,3,4,5,6-pentakisphosphate kinase activity, more
CAGL0E00781g	331.365	-0.571619	0.23468	-2.43574	0.0148615	0.0851393	Non-significant	Ortholog(s) have GTP binding, translation release factor activity
CAGL0E00803g	186.662	0.573518	0.443312	1.29371	0.195765	0.402346	Non-significant	Putative small cytosolic stress-induced chaperone; gene is upregulated in azole-resistant strain
CAGL0E00847g	139.376	-0.372868	0.234919	-1.58722	0.112463	0.287247	Non-significant	Ortholog(s) have role in autophagosome assembly, endoplasmic reticulum to Golgi vesicle-mediated transport, hyphal growth, intra-Golgi vesicle-mediated transport
CAGL0E00869g	498.602	-0.526663	0.57321	-0.918797	0.358202	0.572802	Non-significant	Protein of unknown function
CAGL0E00891g	44.3079	0.00517536	0.416158	0.012436	0.990078	0.996872	Non-significant	Ortholog(s) have DNA-binding transcription activator activity, RNA polymerase II-specific, sequence-specific DNA binding activity and role in positive regulation of transcription from RNA polymerase II promoter by glucose
CAGL0E00913g	143.528	-0.555712	0.28561	-1.94571	0.05169	0.182749	Non-significant	Ortholog(s) have heat shock protein binding, unfolded protein binding activity
CAGL0E00935g	69.9769	-1.50091	0.4954	-3.02969	0.00244807	0.0298359	Non-significant	Ortholog(s) have chromatin binding, molecular adaptor activity and role in RNA polymerase II preinitiation complex assembly, chromatin organization, histone acetylation, transcription by RNA polymerase II
CAGL0E00957g	126.124	0.00346973	0.165861	0.0209195	0.98331	0.994608	Non-significant	Ortholog(s) have role in Golgi to plasma membrane transport, endoplasmic reticulum inheritance, exocyst assembly, exocytosis and cellular bud neck, cellular bud tip, exocyst, incipient cellular bud site localization
CAGL0E00979g	179.57	0.318694	0.217526	1.46509	0.142897	0.33368	Non-significant	Ortholog(s) have tRNA (guanine-N7-)-methyltransferase activity, role in tRNA (guanine-N7)-methylation and cytosol, nucleus, tRNA (m7G46) methyltransferase complex localization
CAGL0E01001g	168.701	-0.298594	0.297918	-1.00227	0.316213	0.535504	Non-significant	Ortholog(s) have SNARE binding activity, role in exocytosis, positive regulation of vesicle fusion, vesicle docking involved in exocytosis and cellular bud neck, cellular bud tip, plasma membrane, prospore membrane localization
CAGL0E01023g	23.7205	0.305275	0.310121	0.984376	0.324931	0.543236	Non-significant	Ortholog(s) have RNA binding activity, role in mRNA cis splicing, via spliceosome, mRNA splicing, via spliceosome and Prp19 complex, U2-type spliceosomal complex, post-mRNA release spliceosomal complex, spliceosomal complex localization
CAGL0E01045g	77.9326	0.138321	0.215103	0.643043	0.520196	0.711649	Non-significant	Ortholog(s) have protein kinase activator activity, protein-macromolecule adaptor activity, role in inactivation of MAPK activity, intracellular signal transduction, negative regulation of MAPK cascade and cytoplasm localization
CAGL0E01067g	120.628	-0.286704	0.230876	-1.24181	0.214307	0.422376	Non-significant	Ortholog(s) have protein carrier activity, unfolded protein binding activity, role in ribosomal large subunit biogenesis and cytoplasm, nucleus localization
CAGL0E01089g	58.0801	0.174959	0.271004	0.645595	0.518542	0.711246	Non-significant	Ortholog(s) have role in response to amino acid and plasma membrane localization
CAGL0E01111g	64.5878	-0.424427	0.305077	-1.39121	0.164161	0.360119	Non-significant	Ortholog(s) have role in actin filament-based process, mRNA 3'-end processing, mRNA export from nucleus, mitotic cell cycle and nuclear retention of pre-mRNA at the site of transcription, more
CAGL0E01133g	297.546	-0.870831	0.321717	-2.70683	0.00679297	0.05206	Non-significant	Ortholog(s) have aspartate-semialdehyde dehydrogenase activity and role in homoserine biosynthetic process, methionine biosynthetic process, threonine biosynthetic process
CAGL0E01155g	95.3065	0.535215	0.450419	1.18826	0.234731	0.444709	Non-significant	Ortholog(s) have RNA polymerase I activity, role in nucleolar large rRNA transcription by RNA polymerase I, transcription by RNA polymerase I and RNA polymerase I complex localization
CAGL0E01177g	1126.74	-0.692721	0.265784	-2.60633	0.00915174	0.0640258	Non-significant	Cyclophilin; peptidyl-prolyl cis-trans isomerase
CAGL0E01199g	209.802	-0.305848	0.235045	-1.30123	0.193179	0.399157	Non-significant	Ortholog(s) have clathrin binding, phosphatidylinositol-3,5-bisphosphate binding activity
CAGL0E01221g	116.446	-0.90423	0.330286	-2.73772	0.00618661	0.0495116	Non-significant	Ortholog(s) have role in cytoplasmic translation, positive regulation of cellular response to amino acid starvation and polysome localization
CAGL0E01243g	322.791	0.135676	0.162581	0.834514	0.403992	0.615418	Non-significant	Protein involved in cellular iron homeostasis; induced by Aft1p to reduce expression of iron-associated genes under iron starvation
CAGL0E01265g	130.028	-0.306215	0.306151	-1.00021	0.317209	0.536502	Non-significant	Ortholog(s) have tubulin binding activity and role in microtubule cytoskeleton organization, mitochondrial fission, mitochondrion inheritance, mitochondrion localization, nuclear migration along microtubule
CAGL0E01287g	330.023	-0.750192	0.25294	-2.96589	0.00301805	0.0338457	Non-significant	Ortholog(s) have role in 2-oxoglutarate metabolic process and mitochondrial nucleoid, mitochondrial oxoglutarate dehydrogenase complex localization
CAGL0E01309g	56.0018	-0.103151	0.231887	-0.444832	0.656441	0.810122	Non-significant	Ortholog(s) have choline kinase activity, ethanolamine kinase activity and role in phosphatidylcholine biosynthetic process, phosphatidylethanolamine biosynthetic process
CAGL0E01331g	83.7102	-0.826094	0.614116	-1.34517	0.178569	0.381245	Non-significant	Transcription factor; mutants display increased fungal burdens in mouse lungs and brain
CAGL0E01353g	719.259	0.783305	0.264876	2.95725	0.003104	0.0345164	Non-significant	Putative high-affinity zinc transporter; gene is downregulated in azole-resistant strain
CAGL0E01397g	104.103	-0.597128	0.269191	-2.21823	0.0265388	0.121472	Non-significant	Ortholog(s) have TBP-class protein binding, chromatin binding, molecular adaptor activity and role in RNA polymerase II preinitiation complex assembly, chromatin organization, histone acetylation, transcription by RNA polymerase II
CAGL0E01419g	98.3675	0.511417	0.267108	1.91464	0.0555379	0.190877	Non-significant	Putative aspartic protease; predicted GPI-anchor; member of a YPS gene cluster that is required for virulence in mice; induced in response to low pH and high temperature
CAGL0E01441g	53.8376	-0.492805	0.256403	-1.92199	0.0546064	0.188991	Non-significant	Ortholog(s) have ubiquitin-protein transferase activity and role in nuclear protein quality control by the ubiquitin-proteasome system, response to misfolded protein, ubiquitin-dependent protein catabolic process
CAGL0E01463g	532.222	-0.57317	0.201386	-2.84612	0.0044255	0.0416675	Non-significant	Translation initiation factor eIF4E; protein abundance decreased in ace2 mutant cells
CAGL0E01485g	70.2993	-0.461281	0.236534	-1.95016	0.0511565	0.182081	Non-significant	Ortholog(s) have role in positive regulation of TORC1 signaling and Seh1-associated complex, extrinsic component of fungal-type vacuolar membrane localization
CAGL0E01507g	64.9008	-0.0489406	0.210013	-0.233036	0.815734	0.909852	Non-significant	Has domain(s) with predicted transmembrane transporter activity, role in transmembrane transport and integral component of membrane localization
CAGL0E01529g	86.1918	0.124446	0.295347	0.421355	0.673496	0.821193	Non-significant	Ortholog(s) have role in fructose 2,6-bisphosphate metabolic process, regulation of glycolytic process
CAGL0E01551g	39.8506	-1.15369	0.408691	-2.8229	0.00475916	0.043073	Non-significant	Ortholog(s) have transcription coactivator activity, role in negative regulation of transcription by RNA polymerase II, positive regulation of transcription by RNA polymerase II and core mediator complex, mediator complex localization
CAGL0E01567g	155.972	0.409221	0.264753	1.54567	0.122185	0.303566	Non-significant	Ortholog(s) have protein-macromolecule adaptor activity, ubiquitin protein ligase activity, ubiquitin-protein transferase activity
CAGL0E01573g	66.3227	-0.910011	0.335581	-2.71174	0.00669302	0.0516095	Non-significant	Protein of unknown function
CAGL0E01595g	62.8973	0.465689	0.221319	2.10415	0.035365	0.14539	Non-significant	Putative glycoside hydrolase of the Gas/Phr family; predicted GPI-anchor
CAGL0E01617g	192.248	-0.353118	0.245211	-1.44006	0.149851	0.343091	Non-significant	Ortholog(s) have inorganic cation transmembrane transporter activity, role in cation transport, magnesium ion transport and plasma membrane localization
CAGL0E01639g	121.813	0.429526	0.257498	1.66807	0.0953012	0.260819	Non-significant	Ortholog(s) have role in late endosome to vacuole transport via multivesicular body sorting pathway and Vps55/Vps68 complex, fungal-type vacuole membrane localization
CAGL0E01661g	40.3161	-0.53012	0.307583	-1.7235	0.0847979	0.245023	Non-significant	Adhesin-like protein with tandem repeats; predicted GPI-anchor; belongs to adhesin cluster III
CAGL0E01683g	163.068	-0.0981296	0.171429	-0.572422	0.567036	0.745417	Non-significant	Ortholog(s) have protein serine/threonine kinase activity and role in cellular response to heat, cellular response to salt stress, protein phosphorylation, proteolysis
CAGL0E01705g	825.177	-1.10229	0.455836	-2.41818	0.0155984	0.0880241	Non-significant	Ortholog(s) have L-malate dehydrogenase activity, role in gluconeogenesis, protein import into peroxisome matrix and cytosol, nuclear periphery localization
CAGL0E01727g	3185.28	0.191609	0.302035	0.634392	0.525825	0.715458	Non-significant	Putative aspartic protease; predicted GPI-anchor; member of a YPS gene cluster that is required for virulence in mice
CAGL0E01749g	13.7823	1.17335	0.376973	3.11256	0.0018547	0.0263348	Non-significant	Putative aspartic protease; member of a YPS gene cluster that is required for virulence in mice; induced in response to low pH and high temperature
CAGL0E01771g	47.7421	-0.0248947	0.296844	-0.0838643	0.933164	0.970844	Non-significant	Putative aspartic protease; predicted GPI-anchor; member of a YPS gene cluster that is required for virulence in mice; gene is downregulated in azole-resistant strain
CAGL0E01793g	896.895	-0.0116071	0.274685	-0.0422561	0.966295	0.987037	Non-significant	Putative aspartic protease; predicted GPI-anchor; member of a YPS gene cluster that is required for virulence in mice; expression induced at high temperature
CAGL0E01815g	82.2148	0.151971	0.284781	0.533642	0.593589	0.766237	Non-significant	Putative aspartic protease; predicted GPI-anchor; member of a YPS gene cluster that is required for virulence in mice; induced in response to low pH and high temperature
CAGL0E01837g	255.829	-0.140817	0.262309	-0.536836	0.591381	0.764295	Non-significant	Putative aspartic protease; predicted GPI-anchor; member of a YPS gene cluster that is required for virulence in mice; expression induced at high temperature
CAGL0E01859g	28.0153	-0.759348	0.32167	-2.36064	0.0182434	0.0953132	Non-significant	Putative aspartic protease; predicted GPI-anchor; member of a YPS gene cluster that is required for virulence in mice; induced in response to low pH and high temperature
CAGL0E01881g	135.934	-0.183952	0.298538	-0.616177	0.537778	0.725368	Non-significant	Putative aspartic protease; member of a YPS gene cluster that is required for virulence in mice; induced in response to low pH and high temperature
CAGL0E01903g	49.3111	0.203172	0.315615	0.643733	0.519749	0.711649	Non-significant	Ortholog(s) have tRNA 2'-O-methyltransferase activity and role in tRNA methylation
CAGL0E01925g	72.9417	0.0238844	0.262697	0.0909197	0.927556	0.968327	Non-significant	Ortholog(s) have tRNA (guanine-N2-)-methyltransferase activity, role in tRNA methylation and cytoplasm, tRNA (m2G10) methyltransferase complex localization
CAGL0E01947g	194.216	-0.199308	0.187059	-1.06548	0.286657	0.502197	Non-significant	Ortholog(s) have RNA binding, mRNA binding activity and role in mRNA polyadenylation, pre-mRNA cleavage required for polyadenylation, response to DNA damage checkpoint signaling
CAGL0E01969g	571.059	0.221338	0.249357	0.887635	0.374737	0.587871	Non-significant	Ortholog(s) have inorganic cation transmembrane transporter activity, solute:proton symporter activity
CAGL0E01991g	1810.04	0.249548	0.221045	1.12895	0.25892	0.472407	Non-significant	Ortholog(s) have structural constituent of ribosome activity, role in rRNA export from nucleus, ribosomal small subunit biogenesis and cytosolic small ribosomal subunit localization
CAGL0E02013g	1885.77	0.572443	0.357272	1.60226	0.109098	0.283452	Non-significant	Ortholog(s) have cytosolic large ribosomal subunit localization
CAGL0E02035g	205.036	-0.142803	0.219878	-0.649463	0.516039	0.710284	Non-significant	Ortholog(s) have fungal-type vacuole membrane localization
CAGL0E02057g	16.1179	0.202455	0.515791	0.392513	0.694679	0.83545	Non-significant	Ortholog(s) have role in adaptation of signaling pathway by response to pheromone involved in conjugation with cellular fusion, protein deneddylation and COP9 signalosome localization
CAGL0E02079g	153.493	0.40147	0.229355	1.75043	0.0800439	0.236593	Non-significant	Ortholog(s) have sequence-specific DNA binding activity
CAGL0E02101g	54.313	-0.385753	0.270695	-1.42505	0.154144	0.347889	Non-significant	Ortholog(s) have 3'-5' RNA helicase activity, 5'-deoxyribose-5-phosphate lyase activity, polynucleotide adenylyltransferase activity
CAGL0E02123g	21.0264	0.102319	0.341951	0.299221	0.764771	0.880454	Non-significant	Ortholog(s) have mitochondrial large ribosomal subunit localization
CAGL0E02145g	46.2602	-0.143967	0.319523	-0.450568	0.652301	0.808223	Non-significant	Ortholog(s) have role in negative regulation of gene expression, negative regulation of transcription by RNA polymerase II, septum digestion after cytokinesis, sterol import and nucleus, plasma membrane localization
CAGL0E02167g	34.6741	-0.287299	0.256026	-1.12215	0.2618	0.474709	Non-significant	Ortholog(s) have role in cell morphogenesis involved in conjugation with cellular fusion, posttranslational protein targeting to endoplasmic reticulum membrane and TRC complex, cytoplasmic stress granule, nucleus localization
CAGL0E02189g	15.5789	-0.293433	0.433617	-0.676709	0.498591	0.696892	Non-significant	Ortholog(s) have palmitoyltransferase activity, role in protein palmitoylation, protein targeting to membrane and endoplasmic reticulum palmitoyltransferase complex, extrinsic component of endoplasmic reticulum membrane localization
CAGL0E02211g	12.2077	-0.43213	0.544776	-0.793225	0.427647	0.635932	Non-significant	Protein of unknown function
CAGL0E02233g	141.4	-0.424149	0.23273	-1.8225	0.0683798	0.217609	Non-significant	Protein of unknown function
CAGL0E02255g	392.895	0.0942094	0.242281	0.388843	0.697392	0.837028	Non-significant	Ortholog(s) have role in fungal-type cell wall organization and extrinsic component of plasma membrane localization
CAGL0E02299g	185.458	0.583875	0.258557	2.25821	0.0239327	0.114602	Non-significant	Ortholog(s) have ubiquitin-protein transferase activity
CAGL0E02315g	236.71	0.0957366	0.283347	0.337877	0.735456	0.861347	Non-significant	Ortholog(s) have chromatin binding activity
CAGL0E02321g	156.147	-0.0422158	0.274561	-0.153758	0.877801	0.943922	Non-significant	Putative phospholipase B; predicted GPI-anchor
CAGL0E02343g	86.1435	0.0445269	0.347431	0.12816	0.898022	0.953438	Non-significant	Ortholog(s) have endoribonuclease activity, enzyme activator activity
CAGL0E02365g	33.4312	0.300489	0.333	0.902371	0.36686	0.58069	Non-significant	Ortholog(s) have lipid transfer activity, phosphatidylcholine binding, phosphatidylethanolamine binding, phosphatidylglycerol binding activity
CAGL0E02387g	36.6498	0.620292	0.279893	2.21618	0.0266793	0.121798	Non-significant	Ortholog(s) have ubiquinone binding activity, role in cellular respiration, ubiquinone biosynthetic process and mitochondrial inner membrane, mitochondrion localization
CAGL0E02409g	136.632	-0.386743	0.250146	-1.54607	0.122087	0.303558	Non-significant	Ortholog(s) have cellular bud neck, fungal-type vacuole localization
CAGL0E02431g	87.6949	-0.213329	0.270778	-0.787837	0.430792	0.637929	Non-significant	Ortholog(s) have DNA topoisomerase type I (single strand cut, ATP-independent) activity
CAGL0E02453g	118.145	0.706206	0.286546	2.46455	0.0137186	0.0807959	Non-significant	Ortholog(s) have DNA binding, RNA polymerase II activity, RNA-directed 5'-3' RNA polymerase activity and role in termination of RNA polymerase II transcription, transcription by RNA polymerase II
CAGL0E02475g	221.744	0.108493	0.229981	0.471748	0.637107	0.797629	Non-significant	Ortholog(s) have transcription coactivator activity, transcription corepressor activity
CAGL0E02497g	40.0118	0.615701	0.241566	2.54879	0.0108098	0.0704269	Non-significant	Ortholog(s) have palmitoyltransferase activity, role in protein palmitoylation and endoplasmic reticulum localization
CAGL0E02519g	162.148	0.58628	0.269185	2.17799	0.0294071	0.129225	Non-significant	Ortholog(s) have role in cellular zinc ion homeostasis, negative regulation of transcription by RNA polymerase II, response to toxic substance and plasma membrane localization
CAGL0E02541g	43.5028	-0.102401	0.322675	-0.31735	0.750978	0.871412	Non-significant	Cyclin; ortholog of S. cerevisiae PHO80; negative regulator of phosphatase activity
CAGL0E02585g	95.5043	0.021295	0.379912	0.0560524	0.9553	0.981883	Non-significant	Ortholog(s) have 3'-5'-exoribonuclease activity, exoribonuclease activity, rRNA primary transcript binding activity
CAGL0E02607g	209.388	1.03615	0.290993	3.56074	0.000369808	0.01039	Non-significant	Ortholog(s) have role in endocytosis, endosome organization, positive regulation of vacuole fusion, non-autophagic, vacuolar acidification, vacuole fusion, non-autophagic and fungal-type vacuole membrane, vacuolar membrane localization
CAGL0E02629g	98.1536	0.414778	0.294113	1.41027	0.158461	0.353979	Non-significant	Ortholog(s) have dolichyl pyrophosphate Man9GlcNAc2 alpha-1,3-glucosyltransferase activity, hexosyltransferase activity
CAGL0E02651g	141.904	0.225226	0.188288	1.19618	0.231628	0.440568	Non-significant	Has domain(s) with predicted identical protein binding, serine-type endopeptidase activity and role in negative regulation of catalytic activity, proteolysis
CAGL0E02673g	56.2153	0.142671	0.405066	0.352217	0.724675	0.856136	Non-significant	Ortholog(s) have small ribosomal subunit rRNA binding activity
CAGL0E02695g	97.7005	0.35588	0.199228	1.7863	0.074051	0.227405	Non-significant	DNA ligase IV; mutants show increased efficiency of gene targeting
CAGL0E02717g	32.9007	-1.15344	0.445103	-2.5914	0.00955871	0.0654514	Non-significant	Ortholog(s) have transferase activity, role in maturation of SSU-rRNA and cytoplasm localization
CAGL0E02739g	195.939	-0.28328	0.398163	-0.711467	0.476795	0.681209	Non-significant	Ortholog(s) have molecular adaptor activity, role in posttranslational protein targeting to endoplasmic reticulum membrane, response to heat and TRC complex localization
CAGL0E02761g	58.0411	-0.6931	0.410171	-1.68978	0.0910696	0.253574	Non-significant	Ortholog(s) have DNA translocase activity, role in ATP-dependent chromatin remodeling, nucleosome disassembly, transcription elongation from RNA polymerase II promoter and RSC-type complex localization
CAGL0E02783g	246.357	-0.233284	0.197762	-1.17962	0.238151	0.449277	Non-significant	Ortholog(s) have cargo adaptor activity, ubiquitin binding activity and role in actin cortical patch assembly, endocytosis, negative regulation of Arp2/3 complex-mediated actin nucleation
CAGL0E02805g	50.793	-0.478945	0.283529	-1.68923	0.0911753	0.253575	Non-significant	Ortholog(s) have DNA binding, nucleosome binding, transcription corepressor activity
CAGL0E02827g	30.8992	-0.109281	0.254771	-0.42894	0.667967	0.817091	Non-significant	Ortholog(s) have role in cellular protein-containing complex localization, clathrin-coated vesicle cargo loading, AP-1-mediated
CAGL0E02849g	185.824	0.0935003	0.183381	0.50987	0.610143	0.777884	Non-significant	Ortholog(s) have glycerol-3-phosphate O-acyltransferase activity, glycerone-phosphate O-acyltransferase activity, role in phospholipid biosynthetic process and endoplasmic reticulum localization
CAGL0E02871g	59.2689	0.387983	0.256064	1.51518	0.129727	0.313533	Non-significant	Ortholog(s) have methionyl-tRNA formyltransferase activity, role in conversion of methionyl-tRNA to N-formyl-methionyl-tRNA and mitochondrion localization
CAGL0E02893g	71.0526	0.0638082	0.221481	0.288097	0.773272	0.885284	Non-significant	Ortholog(s) have RNA polymerase I general transcription initiation factor binding activity, role in nucleolar large rRNA transcription by RNA polymerase I and RNA polymerase I core factor complex localization
CAGL0E02915g	190.412	0.116823	0.266538	0.438297	0.661171	0.812981	Non-significant	Putative adhesin-like protein
CAGL0E02937g	71.9144	-0.196902	0.420055	-0.468753	0.639246	0.79936	Non-significant	Protein of unknown function
CAGL0E02959g	32.6059	-0.496558	0.414447	-1.19812	0.230869	0.439924	Non-significant	Ortholog(s) have rRNA binding activity, role in RNA splicing, mitochondrial RNA processing, mitochondrial genome maintenance, positive regulation of rRNA processing, rRNA metabolic process and mitochondrion localization
CAGL0E02981g	81.5692	0.300156	0.328471	0.913797	0.360823	0.575617	Non-significant	Ortholog(s) have glycero-3-phosphocholine acyltransferase activity and role in phosphatidylcholine acyl-chain remodeling, phosphatidylcholine biosynthesis from sn-glycero-3-phosphocholine, phosphatidylcholine biosynthetic process
CAGL0E03003g	38.1094	-0.00703483	0.251537	-0.0279674	0.977688	0.992915	Non-significant	Ortholog(s) have role in N-terminal peptidyl-methionine acetylation
CAGL0E03025g	242.244	1.83521	0.303818	6.0405	1.53634e-09	5.40997e-07	Up_regulated	Ortholog of S. cerevisiae : ECL1 and Saccharomyces cerevisiae S288C : YGR146C
CAGL0E03069g	149.571	0.0431531	0.312106	0.138264	0.890032	0.949343	Non-significant	Ortholog(s) have role in maturation of SSU-rRNA from tricistronic rRNA transcript (SSU-rRNA, 5.8S rRNA, LSU-rRNA), ribosomal small subunit biogenesis and nucleolus, small-subunit processome localization
CAGL0E03113g	231.389	-0.375481	0.304825	-1.23179	0.218027	0.426367	Non-significant	Ortholog(s) have GTPase activity
CAGL0E03157g	256.745	-0.400749	0.317786	-1.26107	0.207285	0.415199	Non-significant	Ortholog(s) have cystathionine beta-synthase activity
CAGL0E03179g	44.1628	-1.10936	0.311835	-3.55751	0.000374392	0.0104632	Non-significant	Ortholog(s) have role in mRNA polyadenylation, pre-mRNA cleavage required for polyadenylation, sno(s)RNA 3'-end processing, termination of RNA polymerase II transcription, exosome-dependent
CAGL0E03201g	180.499	-0.0665162	0.234069	-0.284174	0.776277	0.886092	Non-significant	Ortholog(s) have phosphatidylethanolamine N-methyltransferase activity and role in phosphatidylcholine biosynthetic process
CAGL0E03223g	53.7441	0.0435421	0.287092	0.151666	0.87945	0.944417	Non-significant	Ortholog(s) have role in U4 snRNA 3'-end processing, exonucleolytic trimming to generate mature 3'-end of 5.8S rRNA from tricistronic rRNA transcript (SSU-rRNA, 5.8S rRNA and LSU-rRNA), more
CAGL0E03245g	678.999	0.0608347	0.298344	0.203908	0.838426	0.923744	Non-significant	Ortholog(s) have RNA binding, nuclear localization sequence binding, single-stranded telomeric DNA binding activity and nuclear envelope, nucleus localization
CAGL0E03267g	97.3838	-0.38874	0.236481	-1.64385	0.100208	0.269088	Non-significant	Ortholog of S. cerevisiae : RTS3, C. albicans SC5314 : CR_00290W_A, C. dubliniensis CD36 : Cd36_25330, Debaryomyces hansenii CBS767 : DEHA2C11858g and Pichia stipitis Pignal : PICST_67359
CAGL0E03289g	354.511	0.275553	0.222384	1.23908	0.215314	0.423414	Non-significant	Ortholog(s) have ATPase activator activity, RNA binding activity
CAGL0E03311g	84.7743	0.568098	0.230789	2.46155	0.0138337	0.0813467	Non-significant	Ortholog(s) have GTP binding, GTPase activity
CAGL0E03355g	117.423	0.744829	0.253925	2.93326	0.00335419	0.0363426	Non-significant	Has domain(s) with predicted ATP binding, ATPase, ATPase-coupled transmembrane transporter activity, nucleoside-triphosphatase activity, nucleotide binding activity and role in transmembrane transport
CAGL0E03366g	3645.54	1.13306	0.355752	3.18497	0.00144767	0.0227048	Non-significant	Protein of unknown function
CAGL0E03421g	12.4696	-0.0310738	0.465574	-0.0667429	0.946786	0.976655	Non-significant	Protein of unknown function
CAGL0E03432g	17.2704	-0.198729	0.344078	-0.577569	0.563555	0.742942	Non-significant	Ortholog(s) have chitin deacetylase activity and role in ascospore wall assembly
CAGL0E03454g	75.7615	-0.276039	0.313712	-0.879912	0.378907	0.591427	Non-significant	Protein with a role in vesicular transport; protein abundance increased in ace2 mutant cells
CAGL0E03476g	174.626	0.449274	0.169216	2.65503	0.00793018	0.0575374	Non-significant	Ortholog(s) have role in Ras protein signal transduction, regulation of cell cycle, traversing start control point of mitotic cell cycle and cytoplasm, cytosol, endoplasmic reticulum membrane, nucleus, plasma membrane localization
CAGL0E03498g	27.2807	-0.0637962	0.352651	-0.180905	0.856443	0.932373	Non-significant	Protein of unknown function
CAGL0E03520g	92.9298	-0.25543	0.223328	-1.14375	0.252729	0.465939	Non-significant	Ortholog(s) have structural constituent of ribosome activity and mitochondrial large ribosomal subunit localization
CAGL0E03542g	66.1498	-0.00858425	0.202923	-0.042303	0.966257	0.987037	Non-significant	Ortholog(s) have role in bipolar cellular bud site selection, invasive filamentous growth, mating projection formation, pseudohyphal growth
CAGL0E03564g	196.156	-0.837807	0.250972	-3.33825	0.000843093	0.0168203	Non-significant	Ortholog(s) have GTP binding, GTPase activity, phosphatidylinositol-4-phosphate binding, phosphatidylinositol-5-phosphate binding, structural constituent of cytoskeleton activity
CAGL0E03608g	53.7935	-0.24001	0.25138	-0.954772	0.339693	0.554282	Non-significant	Ortholog(s) have GTPase activator activity
CAGL0E03630g	16.0931	0.471659	0.330862	1.42555	0.153999	0.347833	Non-significant	Ortholog(s) have RNA binding activity and role in meiotic cell cycle, premeiotic DNA replication, reciprocal meiotic recombination, sporulation resulting in formation of a cellular spore
CAGL0E03652g	164.52	0.0856293	0.179874	0.476051	0.634038	0.795485	Non-significant	Has domain(s) with predicted iron-sulfur cluster binding, structural molecule activity and role in iron-sulfur cluster assembly
CAGL0E03674g	64.4699	0.388787	0.244098	1.59275	0.111216	0.286139	Non-significant	Putative drug:H+ antiporter, involved in efflux of clotrimazole; required for resistance to clotrimazole and other drugs; involved in virulence and biofilm formation
CAGL0E03718g	75.4243	-0.845786	0.296782	-2.84986	0.00437388	0.0415518	Non-significant	Component of the chromatin remodelling Swi/Snf complex; involved in regulation of biofilm formation
CAGL0E03740g	54.8507	0.161892	0.270423	0.598662	0.549398	0.732909	Non-significant	Ortholog of S. cerevisiae : YHL026C and Saccharomyces cerevisiae S288C : YHL026C
CAGL0E03762g	137.571	0.145154	0.255177	0.568836	0.569467	0.746569	Non-significant	Ortholog(s) have DNA-binding transcription repressor activity, RNA polymerase II-specific activity
CAGL0E03784g	69.7323	-0.542039	0.212656	-2.5489	0.0108063	0.0704269	Non-significant	Has domain(s) with predicted intracellular anatomical structure localization
CAGL0E03806g	90.6379	0.532825	0.218832	2.43486	0.0148977	0.0852541	Non-significant	Protein of unknown function
CAGL0E03828g	52.7539	-0.00930422	0.2839	-0.0327729	0.973856	0.990355	Non-significant	Ortholog(s) have molecular adaptor activity, role in proteasome assembly and nucleus, proteasome complex localization
CAGL0E03850g	326.711	1.50261	0.368414	4.0786	4.53071e-05	0.00256597	Up_regulated	Has domain(s) with predicted electron transfer activity, iron-sulfur cluster binding, oxidoreductase activity and role in tricarboxylic acid cycle
CAGL0E03872g	100.574	0.219957	0.260779	0.843459	0.398972	0.610124	Non-significant	Ortholog(s) have SNAP receptor activity, role in Golgi vesicle transport, vesicle fusion and Golgi medial cisterna, SNARE complex localization
CAGL0E03894g	15.0439	0.668658	0.4153	1.61006	0.107385	0.280934	Non-significant	Glycerol transporter; involved in flucytosine resistance; double fps1/fps2 mutant accumulates glycerol, has constitutive cell wall stress, is hypersensitive to caspofungin in vitro and in vivo
CAGL0E03916g	485.716	-0.076228	0.311799	-0.244478	0.80686	0.903754	Non-significant	Ortholog(s) have glycerol kinase activity, role in glycerol metabolic process and mitochondrion localization
CAGL0E03938g	2382.57	0.652948	0.303628	2.15048	0.0315169	0.135233	Non-significant	Ortholog(s) have role in maturation of LSU-rRNA and cytosolic large ribosomal subunit localization
CAGL0E03960g	131.171	-0.469982	0.265064	-1.77309	0.0762137	0.230097	Non-significant	Ortholog(s) have eukaryotic initiation factor 4G binding, mRNA binding activity and role in negative regulation of translation, negative regulation of translation in response to stress
CAGL0E03982g	213.855	0.376507	0.249029	1.5119	0.130559	0.314032	Non-significant	Ortholog(s) have role in response to metal ion, xenobiotic detoxification by transmembrane export across the plasma membrane and fungal-type vacuole membrane localization
CAGL0E04004g	102.913	-0.372325	0.305263	-1.21969	0.222583	0.432024	Non-significant	Ortholog(s) have L-methionine transmembrane transporter activity and role in methionine import across plasma membrane
CAGL0E04026g	60.5333	-0.137179	0.235153	-0.583358	0.559652	0.741431	Non-significant	Ortholog(s) have RNA binding activity, role in Group I intron splicing, mitochondrial mRNA processing and mitochondrion localization
CAGL0E04048g	786.366	0.949919	0.330544	2.8738	0.00405565	0.0398919	Non-significant	Cofilin, actin binding and severing protein; protein abundance decreased in ace2 mutant cells
CAGL0E04070g	107.946	0.247555	0.17928	1.38083	0.167332	0.364924	Non-significant	Ortholog(s) have protein-lysine N-methyltransferase activity and role in peptidyl-lysine monomethylation
CAGL0E04092g	1780.74	0.0582327	0.256935	0.226644	0.820701	0.912811	Non-significant	Putative siderophore-iron transporter with 14 transmembrane domains; required for iron-dependent survival in macrophages; mRNA levels elevated under iron deficiency conditions; plasma membrane localized
CAGL0E04114g	37.9861	-0.887485	0.310378	-2.85936	0.00424494	0.0409904	Non-significant	Ortholog(s) have role in cellular response to oxidative stress, protein quality control for misfolded or incompletely synthesized proteins and mitochondrial inner membrane localization
CAGL0E04136g	87.8286	0.25619	0.187367	1.36732	0.171526	0.371617	Non-significant	Ortholog(s) have peptide alpha-N-acetyltransferase activity, role in N-terminal protein amino acid acetylation, macroautophagy and NatC complex localization
CAGL0E04158g	22.119	0.607395	0.339183	1.79076	0.0733324	0.225855	Non-significant	Ortholog(s) have acid phosphatase activity and role in dephosphorylation, intracellular sterol transport
CAGL0E04180g	91.3904	1.10582	0.334643	3.30449	0.000951498	0.0179493	Non-significant	Has domain(s) with predicted role in dolichol-linked oligosaccharide biosynthetic process
CAGL0E04224g	125.994	0.262495	0.318008	0.825433	0.409126	0.620087	Non-significant	Protein of unknown function
CAGL0E04246g	39.7229	1.12074	0.346764	3.23199	0.00122933	0.0206137	Non-significant	Ortholog(s) have role in DNA recombination, positive regulation of transcription by RNA polymerase II, regulation of cell aging, telomere maintenance, telomere maintenance via recombination and EKC/KEOPS complex localization
CAGL0E04268g	46.8202	0.144576	0.226422	0.638525	0.523132	0.714001	Non-significant	Ortholog of S. cerevisiae : YML037C and Saccharomyces cerevisiae S288C : YML037C
CAGL0E04290g	59.6023	-0.0224506	0.191726	-0.117097	0.906783	0.958309	Non-significant	Ortholog(s) have role in UDP-glucose transmembrane transport
CAGL0E04312g	500.283	0.397635	0.141689	2.80638	0.0050101	0.0443803	Non-significant	Ortholog(s) have DNA-binding transcription activator activity, RNA polymerase II-specific, RNA polymerase II cis-regulatory region sequence-specific DNA binding activity and role in positive regulation of transcription by RNA polymerase II
CAGL0E04334g	969.955	0.591089	0.183474	3.22164	0.00127459	0.020908	Non-significant	Putative cytochrome P-450 lanosterol 14-alpha-demethylase; target enzyme of azole antifungal drugs; increased protein abundance in azole resistant strain
CAGL0E04356g	242.141	-0.894317	0.32942	-2.71482	0.00663117	0.0512824	Non-significant	Ortholog(s) have manganese ion binding, superoxide dismutase activity, role in reactive oxygen species metabolic process, removal of superoxide radicals and mitochondrial matrix, mitochondrion localization
CAGL0E04378g	119.475	-0.00998872	0.203186	-0.0491604	0.960791	0.985132	Non-significant	Ortholog(s) have role in retrograde transport, endosome to Golgi and cytoplasm, late endosome localization
CAGL0E04400g	39.3776	-0.926882	0.275245	-3.36748	0.000758586	0.0160341	Non-significant	Ortholog(s) have serine-tRNA ligase activity, role in mitochondrial seryl-tRNA aminoacylation, spore germination and mitochondrion localization
CAGL0E04422g	36.1264	-0.122739	0.232158	-0.528687	0.597023	0.768537	Non-significant	Ortholog(s) have cargo adaptor activity, role in intracellular protein transport, retrograde transport, endosome to Golgi and endosome, retromer complex, retromer, cargo-selective complex localization
CAGL0E04444g	108.408	0.16136	0.196716	0.820271	0.412062	0.622572	Non-significant	Ortholog(s) have peptide alpha-N-acetyltransferase activity, peptide-glutamate-N-acetyltransferase activity, peptide-serine-N-acetyltransferase activity
CAGL0E04466g	3.31323	0.994711	0.791797	1.25627	0.209018	0.416931	Non-significant	Ortholog(s) have role in meiotic sister chromatid cohesion, positive regulation of sister chromatid cohesion, protein localization to chromosome, centromeric region and meiotic spindle, nucleus localization
CAGL0E04488g	43.6637	-0.794566	0.3221	-2.46683	0.0136315	0.08059	Non-significant	Ortholog(s) have histone acetyltransferase activity, role in histone acetylation, replication-born double-strand break repair via sister chromatid exchange and Ada2/Gcn5/Ada3 transcription activator complex localization
CAGL0E04510g	57.1261	0.322115	0.278677	1.15587	0.247733	0.461562	Non-significant	Ortholog(s) have phospholipase activity, role in cardiolipin metabolic process, phosphatidylethanolamine metabolic process, phospholipid metabolic process and mitochondrial matrix localization
CAGL0E04532g	65.3115	0.232488	0.217843	1.06723	0.285867	0.501478	Non-significant	Ortholog(s) have protein-arginine omega-N monomethyltransferase activity and role in peptidyl-arginine methylation
CAGL0E04548g	310.242	1.04521	0.311795	3.35223	0.000801638	0.0163485	Non-significant	Ortholog of S. cerevisiae : YOR020W-A and Saccharomyces cerevisiae S288C : YOR020W-A
CAGL0E04554g	74.2831	-0.386767	0.39718	-0.973782	0.330165	0.546858	Non-significant	Putative protein; gene is upregulated in azole-resistant strain
CAGL0E04576g	100.577	-0.251875	0.195439	-1.28877	0.197478	0.404667	Non-significant	Putative regulatory subunit of kinase complex involved in initiation of DNA replication; gene is upregulated in azole-resistant strain
CAGL0E04598g	103.637	0.270329	0.270379	0.999815	0.3174	0.536609	Non-significant	Nuclear ubiquitin complex component
CAGL0E04620g	247.782	-0.377794	0.487929	-0.77428	0.438765	0.645739	Non-significant	Ecm33-family protein with a predicted role in cell wall biogenesis and organization; predicted GPI-anchor
CAGL0E04642g	54.8286	-0.0358603	0.231678	-0.154785	0.87699	0.94337	Non-significant	Has domain(s) with predicted ATP binding, ATPase, nucleoside-triphosphatase activity, nucleotide binding activity
CAGL0E04664g	59.2803	-0.293587	0.248092	-1.18338	0.236659	0.447238	Non-significant	Ortholog of S. cerevisiae : EMC10 and Saccharomyces cerevisiae S288C : YDR056C
CAGL0E04686g	83.8828	-0.172063	0.225064	-0.764509	0.444564	0.65137	Non-significant	Ortholog(s) have oligosaccharide binding activity and role in endoplasmic reticulum unfolded protein response, retrograde protein transport, ER to cytosol, ubiquitin-dependent ERAD pathway, ubiquitin-dependent glycoprotein ERAD pathway
CAGL0E04708g	27.5159	0.446683	0.309973	1.44104	0.149574	0.342903	Non-significant	Protein of unknown function
CAGL0E04752g	288.288	-0.466215	0.18739	-2.48793	0.0128488	0.0780082	Non-significant	Ortholog(s) have proteasome binding, ubiquitin conjugating enzyme activity, ubiquitin-protein transferase activity
CAGL0E04774g	76.5567	0.0374582	0.262533	0.14268	0.886543	0.947727	Non-significant	Has domain(s) with predicted role in response to oxidative stress
CAGL0E04796g	72.7603	-0.540801	0.260891	-2.0729	0.0381815	0.151483	Non-significant	Ortholog(s) have alpha-1,4-glucosidase activity, role in N-glycan processing, polysaccharide biosynthetic process and endoplasmic reticulum lumen, glucosidase II complex localization
CAGL0E04818g	14.025	-1.89912	0.496625	-3.82406	0.00013127	0.00505519	Down_regulated	Ortholog(s) have role in mitochondrion organization and extrinsic component of mitochondrial outer membrane localization
CAGL0E04840g	5.99427	1.4744	1.04107	1.41623	0.156709	0.351479	Non-significant	Ortholog(s) have role in ascospore formation and ascospore wall, meiotic spindle, prospore membrane, septin complex, spindle microtubule localization
CAGL0E04862g	70.3345	-0.0531315	0.264376	-0.20097	0.840722	0.924182	Non-significant	Ortholog(s) have double-stranded DNA binding, enzyme activator activity, histone binding activity
CAGL0E04884g	263.386	0.743386	0.179877	4.13276	3.58438e-05	0.00217617	Non-significant	Ortholog(s) have DNA-binding transcription factor activity, RNA polymerase II-specific, RNA polymerase II cis-regulatory region sequence-specific DNA binding and TFIIB-class transcription factor binding, more
CAGL0E04906g	89.6485	0.122807	0.472019	0.260174	0.794729	0.896769	Non-significant	Ortholog(s) have ATPase activator activity, chaperone binding activity, role in cellular response to heat, protein folding and cytoplasm localization
CAGL0E04928g	49.2584	-0.638945	0.377173	-1.69404	0.0902582	0.252379	Non-significant	Ortholog(s) have translation release factor activity, role in mitochondrial translation, mitochondrial translational termination, translational termination and mitochondrial inner membrane, mitochondrion localization
CAGL0E04950g	51.9085	0.100283	0.253488	0.395614	0.69239	0.834406	Non-significant	Ortholog(s) have acylglycerol lipase activity, role in cellular lipid metabolic process and cytoplasm, nucleus localization
CAGL0E04972g	58.7206	0.244625	0.227126	1.07705	0.281458	0.496713	Non-significant	Ortholog(s) have role in autophagy, retrograde vesicle-mediated transport, Golgi to endoplasmic reticulum and Dsl1/NZR complex, endoplasmic reticulum localization
CAGL0E04994g	1392	0.54582	0.266631	2.0471	0.0406487	0.156491	Non-significant	Ortholog(s) have structural constituent of ribosome activity, role in cytoplasmic translation and cytosolic large ribosomal subunit localization
CAGL0E05016g	239.018	-1.00748	0.242764	-4.15007	3.32379e-05	0.00217013	Down_regulated	Ortholog(s) have chorismate synthase activity, riboflavin reductase (NADPH) activity, role in aromatic amino acid family biosynthetic process and cytoplasm localization
CAGL0E05038g	89.3018	-0.250264	0.20828	-1.20158	0.229528	0.438469	Non-significant	Ortholog(s) have 3'-5' DNA helicase activity, ATPase activity
CAGL0E05060g	76.3854	0.309558	0.2442	1.26764	0.204927	0.412883	Non-significant	Ortholog(s) have role in histone H3 acetylation, regulation of transcription by RNA polymerase II, transcription by RNA polymerase II and mediator complex, nucleus localization
CAGL0E05082g	49.4354	-0.761372	0.262368	-2.90192	0.00370884	0.0382727	Non-significant	Ortholog(s) have protein-macromolecule adaptor activity, role in protein import into peroxisome matrix, docking and Pex17p-Pex14p docking complex, peroxisomal importomer complex, peroxisomal membrane, peroxisome localization
CAGL0E05104g	12.1778	0.406006	0.402243	1.00935	0.312805	0.532292	Non-significant	Ortholog(s) have holo-[acyl-carrier-protein] synthase activity and role in lysine biosynthetic process via aminoadipic acid
CAGL0E05126g	34.5641	-0.0114684	0.338267	-0.0339033	0.972954	0.990355	Non-significant	Ortholog(s) have CAAX-protein geranylgeranyltransferase activity, role in protein geranylgeranylation and CAAX-protein geranylgeranyltransferase complex localization
CAGL0E05148g	262.791	0.535154	0.212614	2.51702	0.0118353	0.0746885	Non-significant	Ortholog(s) have alpha-mannosidase activity, role in mannose catabolic process, oligosaccharide catabolic process and Cvt complex, fungal-type vacuole membrane localization
CAGL0E05170g	82.4867	0.0751534	0.309761	0.242617	0.808302	0.904545	Non-significant	Putative methylglyoxal reductase (NADPH-dependent)
CAGL0E05192g	71.0775	0.283262	0.208722	1.35713	0.174741	0.376113	Non-significant	Has domain(s) with predicted D-threo-aldose 1-dehydrogenase activity
CAGL0E05214g	76.5655	0.42227	0.258448	1.63387	0.102287	0.272607	Non-significant	Has domain(s) with predicted D-threo-aldose 1-dehydrogenase activity
CAGL0E05236g	44.5851	-0.017981	0.268707	-0.0669167	0.946648	0.976655	Non-significant	Has domain(s) with predicted D-threo-aldose 1-dehydrogenase activity
CAGL0E05258g	54.2105	0.147577	0.230304	0.640793	0.521657	0.712909	Non-significant	Ortholog(s) have SNAP receptor activity, role in Golgi to plasma membrane transport, endocytosis, exocytosis, vesicle fusion and SNARE complex, endosome, trans-Golgi network, transport vesicle membrane localization
CAGL0E05280g	35.1524	0.485681	0.344739	1.40884	0.158883	0.354246	Non-significant	Putative methylglyoxal reductase (NADPH-dependent)
CAGL0E05302g	55.4171	-0.068624	0.21397	-0.320718	0.748424	0.869743	Non-significant	Ortholog(s) have protein phosphatase 1 binding activity, role in cortical actin cytoskeleton organization, positive regulation of clathrin-dependent endocytosis, protein secretion and actin cortical patch, nucleus localization
CAGL0E05324g	191.656	-0.333083	0.200523	-1.66107	0.0966992	0.263417	Non-significant	Ortholog(s) have 3'-5' exonuclease activity, DNA-directed DNA polymerase activity, role in mitochondrial DNA catabolic process, mitochondrial DNA replication, mitochondrial genome maintenance and mitochondrion localization
CAGL0E05346g	448.771	0.253666	0.281664	0.9006	0.367801	0.58148	Non-significant	Ortholog(s) have fungal-type vacuole membrane, vacuolar proton-transporting V-type ATPase, V1 domain localization
CAGL0E05368g	26.9137	0.328135	0.270099	1.21487	0.224416	0.434838	Non-significant	Ortholog(s) have magnesium ion transmembrane transporter activity, role in mitochondrial magnesium ion transmembrane transport and mitochondrial inner membrane localization
CAGL0E05390g	470.427	-0.0108711	0.272373	-0.0399125	0.968163	0.987622	Non-significant	Ortholog(s) have alanine-tRNA ligase activity, role in alanyl-tRNA aminoacylation and cytoplasm, mitochondrion localization
CAGL0E05412g	130.561	0.0838321	0.251791	0.332943	0.739177	0.862946	Non-significant	Ortholog(s) have UDP-glucose:glycoprotein glucosyltransferase activity and role in fungal-type cell wall beta-glucan biosynthetic process
CAGL0E05434g	86.1166	0.162624	0.26237	0.619824	0.535374	0.722679	Non-significant	Ortholog(s) have DNA binding activity, role in transcription elongation from RNA polymerase II promoter and cell cortex of cell tip localization
CAGL0E05456g	389.85	0.580428	0.339208	1.71113	0.0870575	0.248208	Non-significant	Ortholog of S. cerevisiae : YOR338W, C. albicans SC5314 : C2_09880C_A, C. dubliniensis CD36 : Cd36_23960, C. parapsilosis CDC317 : CPAR2_407140 and C. auris B8441 : B9J08_001012
CAGL0E05478g	172.824	0.263841	0.315469	0.836346	0.40296	0.614445	Non-significant	Ortholog(s) have RNA polymerase I activity, role in nucleolar large rRNA transcription by RNA polymerase I, transcription by RNA polymerase I and RNA polymerase I complex localization
CAGL0E05500g	472.678	0.38674	0.326114	1.18591	0.23566	0.445829	Non-significant	Ortholog(s) have RNA polymerase I activity, promoter-specific chromatin binding activity and role in nucleolar large rRNA transcription by RNA polymerase I, transcription by RNA polymerase I
CAGL0E05522g	105.385	0.675254	0.284502	2.37346	0.0176223	0.0935711	Non-significant	Ortholog of S. cerevisiae : YOR342C and Saccharomyces cerevisiae S288C : YOR342C
CAGL0E05566g	157.514	1.07947	0.319009	3.38382	0.000714844	0.0157984	Non-significant	Ortholog(s) have DNA-binding transcription factor activity and role in positive regulation of glycolytic process, transcription elongation from RNA polymerase II promoter
CAGL0E05588g	57.0638	-0.0683728	0.242085	-0.282433	0.777612	0.886737	Non-significant	Ortholog(s) have DNA-directed DNA polymerase activity, deoxycytidyl transferase activity and role in cellular response to DNA damage stimulus, error-free translesion synthesis, error-prone translesion synthesis
CAGL0E05610g	413.63	0.414223	0.233181	1.7764	0.0756665	0.229169	Non-significant	Ortholog(s) have melatonin binding, pyruvate kinase activity, role in canonical glycolysis, pyruvate biosynthetic process, pyruvate metabolic process and mitochondrion localization
CAGL0E05632g	1289.15	0.864039	0.304321	2.83924	0.00452212	0.0419786	Non-significant	Ortholog(s) have L-proline transmembrane transporter activity, neutral amino acid transmembrane transporter activity and role in gamma-aminobutyric acid transport, neutral amino acid transport, proline transport
CAGL0E05654g	286.028	1.36665	0.307016	4.4514	8.53134e-06	0.000763772	Up_regulated	Ortholog(s) have phosphatidylglycerol phospholipase C activity, role in glycerophospholipid catabolic process, phosphatidylglycerol catabolic process and lipid droplet, mitochondrion localization
CAGL0E05676g	67.3493	-0.363749	0.292184	-1.24493	0.213157	0.421211	Non-significant	Ortholog(s) have role in wybutosine biosynthetic process
CAGL0E05698g	55.6867	0.463889	0.302879	1.5316	0.125621	0.307749	Non-significant	Ortholog(s) have protein-lysine N-methyltransferase activity and role in peptidyl-lysine dimethylation, peptidyl-lysine monomethylation
CAGL0E05720g	51.2641	-0.130761	0.272427	-0.479987	0.631236	0.793946	Non-significant	Ortholog(s) have histone kinase activity (H3-S10 specific), protein kinase activity, protein serine/threonine kinase activity
CAGL0E05742g	131.039	-0.159725	0.277853	-0.574856	0.565389	0.743954	Non-significant	Ortholog(s) have role in SRP-dependent cotranslational protein targeting to membrane and signal recognition particle, endoplasmic reticulum targeting localization
CAGL0E05764g	74.9325	-0.0154562	0.339488	-0.0455281	0.963686	0.985584	Non-significant	Ortholog(s) have pseudouridine synthase activity, role in mRNA pseudouridine synthesis, snRNA pseudouridine synthesis, tRNA pseudouridine synthesis and nucleus localization
CAGL0E05786g	37.494	0.0990222	0.327026	0.302796	0.762045	0.878032	Non-significant	Ortholog(s) have role in mRNA splicing, via spliceosome and U2 snRNP, U2-type prespliceosome localization
CAGL0E05808g	55.4205	-0.6787	0.303609	-2.23544	0.0253885	0.118022	Non-significant	Bifunctional enzyme of thiamine biosynthesis, with thiamine-phosphate pyrophosphorylase and 4-methyl-5-beta-hydroxyethylthiazole kinase activities; active as a homohexamer
CAGL0E05830g	62.9367	-0.292728	0.287676	-1.01756	0.308885	0.527321	Non-significant	Ortholog(s) have mRNA binding, ribosome binding activity and role in mitochondrial respiratory chain complex III assembly, positive regulation of mitochondrial translation
CAGL0E05874g	161.758	-0.52427	0.389147	-1.34723	0.177906	0.380138	Non-significant	Ortholog(s) have GTP binding, GTPase activity, U3 snoRNA binding activity
CAGL0E05896g	572.942	1.1014	0.398016	2.76723	0.00565349	0.0474366	Non-significant	Ortholog(s) have GTPase activity
CAGL0E05918g	117.108	0.297926	0.217985	1.36673	0.17171	0.371862	Non-significant	Ortholog(s) have role in negative regulation of glycogen biosynthetic process
CAGL0E05940g	223.308	-0.448425	0.159419	-2.81287	0.00491021	0.0438845	Non-significant	Ortholog(s) have FAD transmembrane transporter activity, calcium channel activity
CAGL0E05962g	27.2511	0.237314	0.373958	0.6346	0.525689	0.715458	Non-significant	Ortholog of S. cerevisiae : FMP40, C. albicans SC5314 : C1_10730W_A, C. dubliniensis CD36 : Cd36_10060, C. parapsilosis CDC317 : CPAR2_202760 and C. auris B8441 : B9J08_001933
CAGL0E05984g	969.182	1.60537	0.389902	4.11736	3.83235e-05	0.00227444	Up_regulated	Ortholog of S. cerevisiae : GRE1 and Saccharomyces cerevisiae S288C : YPL223C
CAGL0E06006g	66.9583	-0.322018	0.308893	-1.04249	0.297184	0.512908	Non-significant	Ortholog(s) have role in cellular iron ion homeostasis and mitochondrion localization
CAGL0E06028g	82.7183	0.132299	0.251764	0.525489	0.599244	0.769374	Non-significant	Ortholog(s) have dolichyl-phosphate beta-glucosyltransferase activity and role in dolichol-linked oligosaccharide biosynthetic process
CAGL0E06050g	102.679	-0.131608	0.270785	-0.486024	0.62695	0.791669	Non-significant	Ortholog(s) have polynucleotide 5'-phosphatase activity and cytoplasm, nucleus localization
CAGL0E06072g	139.754	0.442414	0.251456	1.75941	0.0785082	0.234521	Non-significant	Ortholog of S. cerevisiae : YMR181C and Saccharomyces cerevisiae S288C : YMR181C
CAGL0E06094g	1.23853	0.184206	1.13225	0.16269	0.870762	0.940851	Non-significant	Protein of unknown function
CAGL0E06116g	176.01	1.3286	0.187202	7.09715	1.27355e-12	1.68173e-09	Up_regulated	Ortholog(s) have role in positive regulation of transcription by RNA polymerase II and cytosol, nucleus localization
CAGL0E06138g	437.832	-0.831413	0.277391	-2.99726	0.00272414	0.0316602	Non-significant	Ortholog(s) have fatty acid synthase activity, role in fatty acid biosynthetic process, long-chain fatty acid biosynthetic process, palmitic acid biosynthetic process and fatty acid synthase complex localization
CAGL0E06160g	250.652	0.167301	0.235241	0.711189	0.476967	0.681271	Non-significant	Ortholog(s) have SNAP receptor activity, phosphatidic acid binding activity and role in ascospore formation, ascospore-type prospore assembly, ascospore-type prospore membrane formation
CAGL0E06182g	23.9907	-0.855891	0.382742	-2.23621	0.025338	0.118021	Non-significant	Ortholog(s) have role in mitotic sister chromatid segregation and NMS complex, condensed chromosome, centromeric region, nuclear MIS12/MIND complex localization
CAGL0E06204g	130.084	0.552325	0.218491	2.52791	0.0114743	0.0731973	Non-significant	Has domain(s) with predicted proton transmembrane transporter activity and role in proton transmembrane transport
CAGL0E06226g	350.77	0.422837	0.279284	1.514	0.130026	0.313533	Non-significant	Ortholog(s) have metalloaminopeptidase activity and role in cytoplasm to vacuole transport by the NVT pathway, peptide catabolic process
CAGL0E06248g	20.813	0.599294	0.314331	1.90657	0.0565764	0.193275	Non-significant	Regulator of calcineurin; required for cell growth and activation of the calcineurin-Crz1 pathway in the presence of micafungin; activates calcineurin-dependent signaling
CAGL0E06270g	215.568	0.327913	0.225469	1.45436	0.145847	0.337286	Non-significant	Ortholog(s) have RNA polymerase II complex binding activity and role in chromatin-mediated maintenance of transcription, transcription elongation from RNA polymerase II promoter
CAGL0E06292g	6.78057	1.01762	0.611062	1.66534	0.0958456	0.261865	Non-significant	Has domain(s) with predicted GTP binding, GTPase activity, role in protein transport, signal transduction, small GTPase mediated signal transduction and intracellular anatomical structure, membrane localization
CAGL0E06314g	47.0144	-0.355074	0.25521	-1.3913	0.164135	0.360119	Non-significant	Ortholog(s) have structural constituent of ribosome activity and mitochondrial small ribosomal subunit localization
CAGL0E06336g	83.6843	0.128263	0.277015	0.463018	0.643352	0.801648	Non-significant	Ortholog(s) have signal recognition particle binding activity, role in protein targeting to ER and integral component of endoplasmic reticulum membrane, signal recognition particle receptor complex localization
CAGL0E06358g	1912.7	-0.267828	0.163913	-1.63396	0.102266	0.272607	Non-significant	Putative tetrameric phosphoglycerate mutase; expression downregulated in biofilm vs planktonic cell culture
CAGL0E06380g	40.7997	0.0637278	0.3407	0.18705	0.851622	0.930398	Non-significant	Ortholog(s) have ATP-dependent NAD(P)H-hydrate dehydratase activity and role in nicotinamide nucleotide metabolic process
CAGL0E06402g	2.96465	0.649586	0.729645	0.890276	0.373318	0.586798	Non-significant	Protein of unknown function
CAGL0E06424g	567.203	-0.235271	0.194764	-1.20798	0.227054	0.437138	Non-significant	Ortholog(s) have cytochrome-b5 reductase activity, acting on NAD(P)H activity and role in cellular response to oxidative stress, ergosterol biosynthetic process
CAGL0E06446g	43.0943	0.00131886	0.240922	0.00547423	0.995632	0.999252	Non-significant	Ortholog(s) have RNA lariat debranching enzyme activity and role in RNA catabolic process, mRNA cis splicing, via spliceosome, mRNA splicing, via spliceosome, pseudohyphal growth, sno(s)RNA metabolic process, transposition, RNA-mediated
CAGL0E06468g	78.0112	0.130161	0.228465	0.569722	0.568866	0.746569	Non-significant	Ortholog(s) have L-arginine transmembrane transporter activity, L-glutamine transmembrane transporter activity and L-histidine transmembrane transporter activity, more
CAGL0E06490g	163.697	-0.37413	0.175314	-2.13406	0.0328378	0.138957	Non-significant	Ortholog(s) have ubiquitin protein ligase binding activity
CAGL0E06512g	178.272	0.386341	0.264998	1.4579	0.144868	0.336015	Non-significant	Ortholog of S. cerevisiae : MRP8, C. albicans SC5314 : C4_04430W_A/MRP8, C. dubliniensis CD36 : Cd36_44140, C. parapsilosis CDC317 : CPAR2_302300 and C. auris B8441 : B9J08_005149
CAGL0E06534g	104.223	0.0932966	0.274133	0.340333	0.733606	0.860389	Non-significant	Has domain(s) with predicted RNA binding activity
CAGL0E06556g	58.1769	-0.176922	0.262747	-0.673354	0.500722	0.69784	Non-significant	Ortholog(s) have inositol phosphosphingolipid phospholipase activity, mannosyl-inositol phosphorylceramide phospholipase activity and role in regulation of fungal-type cell wall biogenesis
CAGL0E06600g	89.0729	0.946704	0.237889	3.97961	6.90294e-05	0.00337605	Non-significant	Putative adhesin-like protein; belongs to adhesin cluster V
CAGL0E06644g	84.5126	-0.0646874	0.207475	-0.311783	0.755205	0.874536	Non-significant	Sub-telomerically encoded adhesin with a role in cell adhesion; GPI-anchored cell wall protein; N-terminal ligand binding domain binds to ligands containing a terminal galactose residue; belongs to adhesin cluster I
CAGL0E06666g	70.6064	-0.320938	0.348052	-0.922099	0.356477	0.571445	Non-significant	Epithelial adhesion protein; predicted GPI-anchor; belongs to adhesin cluster I
CAGL0E06688g	80.3583	-0.157754	0.260169	-0.606352	0.544281	0.729166	Non-significant	Epithelial adhesion protein, involved in biofilm formation and azole drug resistance; belongs to adhesin cluster I; GPI-anchored
CAGL0F00105g	7.49519	0.541952	0.554847	0.976758	0.328689	0.545783	Non-significant	Protein of unknown function
CAGL0F00116g	8.54986	2.56704	0.698503	3.67506	0.000237792	0.0079295	Up_regulated	Protein of unknown function
CAGL0F00132g	30.6241	0.898631	0.347843	2.58344	0.00978204	0.066242	Non-significant	Protein of unknown function
CAGL0F00176g	41.7477	1.03061	0.332777	3.09701	0.00195484	0.0266861	Non-significant	Protein of unknown function
CAGL0F00187g	383.515	0.620288	0.263339	2.35547	0.0184993	0.0960801	Non-significant	Has domain(s) with predicted role in transmembrane transport
CAGL0F00209g	1850.13	0.550109	0.30135	1.82548	0.0679284	0.216927	Non-significant	Has domain(s) with predicted transmembrane transporter activity, role in transmembrane transport and integral component of membrane localization
CAGL0F00231g	638.869	0.136782	0.235043	0.581943	0.560605	0.741948	Non-significant	Ortholog(s) have inorganic phosphate transmembrane transporter activity, role in phosphate ion transmembrane transport and integral component of mitochondrial inner membrane, mitochondrion localization
CAGL0F00253g	352.013	-0.168158	0.284524	-0.591015	0.554511	0.737501	Non-significant	Ortholog(s) have anthranilate synthase activity, indole-3-glycerol-phosphate lyase activity, phosphoribosylanthranilate isomerase activity and role in tryptophan biosynthetic process
CAGL0F00275g	158.039	0.203346	0.237772	0.855212	0.392434	0.603797	Non-significant	Ortholog(s) have GTP binding, phosphatidylinositol-4-phosphate binding, phosphatidylinositol-5-phosphate binding, structural constituent of cytoskeleton activity
CAGL0F00297g	138.719	0.23652	0.221401	1.06829	0.28539	0.500974	Non-significant	Ortholog(s) have alpha-1,6-mannosyltransferase activity and mannan polymerase complex localization
CAGL0F00319g	51.6058	0.305137	0.311817	0.978577	0.327789	0.545036	Non-significant	Ortholog(s) have role in poly(A)+ mRNA export from nucleus, protein import into nucleus and cytoplasm, nucleus localization
CAGL0F00341g	47.2951	0.322755	0.337214	0.957123	0.338505	0.553556	Non-significant	Protein of unknown function
CAGL0F00363g	126.194	0.713731	0.302309	2.36094	0.0182289	0.0953132	Non-significant	Ortholog(s) have phosphatidyl-N-dimethylethanolamine N-methyltransferase activity, phosphatidyl-N-methylethanolamine N-methyltransferase activity and role in cleistothecium development, phosphatidylcholine biosynthetic process
CAGL0F00407g	312.004	0.287022	0.202926	1.41442	0.157239	0.351922	Non-significant	Ortholog(s) have deoxyhypusine monooxygenase activity, role in microtubule cytoskeleton organization, peptidyl-lysine modification to peptidyl-hypusine and cytoplasm localization
CAGL0F00429g	104.895	0.435343	0.25918	1.67969	0.093017	0.257324	Non-significant	Ortholog(s) have GTP diphosphatase activity, ITP diphosphatase activity, UTP diphosphatase activity, XTP diphosphatase activity, dATP pyrophosphohydrolase activity and dCTP diphosphatase activity, more
CAGL0F00451g	74.2591	0.107515	0.20785	0.517269	0.604968	0.773528	Non-significant	Ortholog(s) have DNA clamp loader activity, chromatin binding activity
CAGL0F00473g	48.413	0.67499	0.246121	2.74252	0.00609707	0.0490925	Non-significant	Ortholog(s) have protein-macromolecule adaptor activity, role in protein maturation by [4Fe-4S] cluster transfer and Yae1-Lto1 complex localization
CAGL0F00495g	155.821	0.186143	0.209114	0.890147	0.373387	0.586798	Non-significant	Ortholog(s) have protein kinase activity, protein serine/threonine kinase activity
CAGL0F00517g	171.031	0.00717075	0.225022	0.0318669	0.974578	0.990709	Non-significant	Ortholog(s) have ATP binding, actin filament binding activity
CAGL0F00539g	171.699	-0.384965	0.19313	-1.9933	0.0462291	0.170399	Non-significant	Ortholog(s) have unfolded protein binding activity, role in protein folding and chaperonin-containing T-complex localization
CAGL0F00561g	114.081	0.606309	0.340513	1.78057	0.0749821	0.228408	Non-significant	Ortholog(s) have RNA polymerase I activity, RNA polymerase II-specific DNA-binding transcription factor binding activity
CAGL0F00583g	84.8981	-0.305649	0.253486	-1.20578	0.227901	0.437626	Non-significant	Ortholog(s) have protein-containing complex binding activity, role in endoplasmic reticulum to Golgi vesicle-mediated transport, protein secretion and Golgi membrane, cis-Golgi network, cytoplasm, organelle membrane localization
CAGL0F00605g	2514.98	0.988467	0.421088	2.34741	0.0189042	0.0976071	Non-significant	Aldohexose specific glucokinase
CAGL0F00627g	108.126	-0.559762	0.22273	-2.51319	0.0119646	0.0749873	Non-significant	Ortholog(s) have RNA binding activity, role in cellular copper ion homeostasis, regulation of translation and cytoplasmic stress granule, polysome localization
CAGL0F00649g	23.3478	0.676163	0.325304	2.07856	0.0376582	0.150348	Non-significant	Has domain(s) with predicted ATP binding, protein kinase activity, protein tyrosine kinase activity and role in protein phosphorylation
CAGL0F00671g	182.436	-0.0179852	0.213893	-0.0840849	0.932989	0.970844	Non-significant	Ortholog(s) have actin filament binding, calmodulin binding, microfilament motor activity
CAGL0F00693g	301.554	-0.501022	0.182258	-2.74898	0.00597811	0.0482819	Non-significant	Putative gamma-glutamyl phosphate reductase; suppressor mutation (pro2-4) allows inviable gsh1 mutant to grow in the absence of glutathione
CAGL0F00715g	140.664	0.411328	0.30818	1.3347	0.181973	0.385398	Non-significant	Protein of unknown function
CAGL0F00737g	113.105	-0.120458	0.18052	-0.667287	0.504589	0.702118	Non-significant	Ortholog(s) have ubiquitin protein ligase binding activity, role in positive regulation of receptor internalization, protein ubiquitination, ubiquitin-dependent endocytosis and Golgi apparatus, cytosol, plasma membrane localization
CAGL0F00759g	416.215	0.897694	0.451014	1.99039	0.0465478	0.170893	Non-significant	Ortholog(s) have role in protein O-linked mannosylation and dolichyl-phosphate-mannose-protein mannosyltransferase Pmt1p-Pmt3p dimer complex, dolichyl-phosphate-mannose-protein mannosyltransferase Pmt5p-Pmt3p dimer complex localization
CAGL0F00803g	89.8151	-0.0724396	0.283026	-0.255947	0.797992	0.898336	Non-significant	Component of the transcriptional Mediator complex that provides interfaces between RNA polymerase II and upstream activator proteins; one of the two Gal11p homologs of S. cerevisiae Gal11p present in C. glabrata
CAGL0F00825g	84.736	-0.357572	0.301515	-1.18592	0.235655	0.445829	Non-significant	Putative glutathione synthetase; role in redox homeostasis and detoxification of the cell of metal ions
CAGL0F00869g	201.418	1.35454	0.346837	3.90543	9.40594e-05	0.00401908	Up_regulated	Ortholog(s) have role in ascospore wall assembly and ascospore wall, prospore membrane localization
CAGL0F00891g	9.95901	1.38073	0.442022	3.12366	0.00178614	0.025637	Non-significant	Ortholog(s) have role in ascospore wall assembly and ascospore wall, ascus lipid droplet, prospore membrane localization
CAGL0F00913g	57.9619	0.507349	0.382964	1.3248	0.185239	0.389043	Non-significant	Ortholog(s) have protein serine/threonine kinase activity
CAGL0F00935g	37.5786	0.25964	0.336849	0.770789	0.440832	0.648058	Non-significant	Ortholog(s) have protein-membrane adaptor activity, role in protein import into peroxisome matrix, receptor recycling and integral component of peroxisomal membrane localization
CAGL0F00957g	238.868	0.277459	0.147873	1.87633	0.0606098	0.201428	Non-significant	Putative serine/threonine protein phosphatase 2A, regulatory chain A
CAGL0F00979g	43.9397	0.170609	0.293994	0.580314	0.561703	0.742337	Non-significant	Ortholog(s) have 5-formyluracil DNA N-glycosylase activity, 5-hydroxymethyluracil DNA N-glycosylase activity and 8-oxo-7,8-dihydroguanine DNA N-glycosylase activity, more
CAGL0F01001g	77.152	0.4058	0.268843	1.50944	0.131188	0.314551	Non-significant	Ortholog of S. cerevisiae : NGL1, C. parapsilosis CDC317 : CPAR2_804650, C. auris B8441 : B9J08_002889, Debaryomyces hansenii CBS767 : DEHA2F04158g and Candida tropicalis MYA-3404 : CTRG_03151
CAGL0F01023g	108.701	0.0228749	0.344177	0.0664626	0.94701	0.976655	Non-significant	Ortholog(s) have rRNA binding activity, role in maturation of LSU-rRNA from tricistronic rRNA transcript (SSU-rRNA, 5.8S rRNA, LSU-rRNA) and nucleolus, preribosome localization
CAGL0F01045g	1647.1	0.0935942	0.210048	0.445585	0.655897	0.809848	Non-significant	Ortholog(s) have role in rRNA export from nucleus
CAGL0F01089g	45.8904	-0.416782	0.306635	-1.35921	0.17408	0.375148	Non-significant	Ortholog(s) have adenyl-nucleotide exchange factor activity and role in SRP-dependent cotranslational protein targeting to membrane, translocation
CAGL0F01111g	40.4552	0.13098	0.380712	0.344039	0.730817	0.859153	Non-significant	Ortholog(s) have role in inositol metabolic process, protein import into nucleus and nuclear envelope localization
CAGL0F01133g	21.6405	-0.620615	0.344571	-1.80113	0.071683	0.22349	Non-significant	Ortholog(s) have role in mitochondrial translation and mitochondrion localization
CAGL0F01155g	49.1998	-0.0563981	0.251253	-0.224468	0.822393	0.914173	Non-significant	Ortholog(s) have ATPase, SUMO transferase activity, damaged DNA binding, single-stranded DNA binding activity and role in DNA repair, chromosome separation, recombinational repair, resolution of recombination intermediates
CAGL0F01177g	118.297	0.445804	0.25011	1.78243	0.074679	0.228066	Non-significant	Ortholog of S. cerevisiae : YOL036W and Saccharomyces cerevisiae S288C : YOL036W
CAGL0F01199g	173.691	-1.00578	0.373507	-2.69281	0.0070852	0.0534629	Non-significant	Ortholog(s) have role in establishment of cell polarity, proteasomal ubiquitin-independent protein catabolic process, proteasome-mediated ubiquitin-dependent protein catabolic process
CAGL0F01221g	102.989	0.358723	0.366882	0.97776	0.328193	0.545131	Non-significant	Ortholog(s) have role in mitochondrial outer membrane translocase complex assembly, protein insertion into mitochondrial outer membrane and integral component of mitochondrial outer membrane, mitochondrial outer membrane localization
CAGL0F01243g	160.399	-0.256364	0.20637	-1.24225	0.214143	0.422211	Non-significant	Ortholog(s) have mitochondrial ribosome binding activity
CAGL0F01265g	218.532	-0.338476	0.178978	-1.89116	0.0586025	0.196907	Non-significant	bZIP domain-containing protein involved in regulation of nitric oxide detoxification
CAGL0F01287g	179.413	-0.144389	0.3103	-0.46532	0.641702	0.801375	Non-significant	Putative transglycosidase with a predicted role in the elongation of 1,3-beta-glucan
CAGL0F01331g	35.1172	-0.166938	0.247414	-0.674731	0.499847	0.697697	Non-significant	Ortholog(s) have role in mitochondrial RNA 5'-end processing and mitochondrial envelope localization
CAGL0F01397g	131.73	-0.265485	0.179501	-1.47901	0.139137	0.327675	Non-significant	Ortholog(s) have DNA binding, protein phosphatase regulator activity
CAGL0F01419g	112.996	1.05133	0.301109	3.49154	0.000480244	0.0123739	Non-significant	ATP-binding cassette transporter involved in sterol uptake
CAGL0F01463g	2479.28	-0.632806	0.33223	-1.90472	0.0568161	0.193582	Non-significant	Putative GPI-linked cell wall mannoprotein of the Srp1p/Tip1p family
CAGL0F01485g	46.2412	-0.133083	0.852179	-0.156168	0.875901	0.942838	Non-significant	Putative GPI-linked cell wall mannoprotein of the Srp1p/Tip1p family
CAGL0F01507g	165.891	0.215425	0.237901	0.905523	0.365188	0.579523	Non-significant	Putative sensor of stress-activated signaling; gene is downregulated in azole-resistant strain
CAGL0F01529g	115.32	-0.360924	0.221849	-1.62689	0.10376	0.274917	Non-significant	Ortholog(s) have role in mitochondrial translation and mitochondrion localization
CAGL0F01551g	39.0603	-0.128494	0.32115	-0.400105	0.689079	0.832506	Non-significant	Ortholog(s) have role in maturation of SSU-rRNA from tricistronic rRNA transcript (SSU-rRNA, 5.8S rRNA, LSU-rRNA)
CAGL0F01573g	27.8186	-0.723458	0.342304	-2.1135	0.0345582	0.14373	Non-significant	Ortholog(s) have mRNA binding, translation regulator activity and role in mitochondrial cytochrome c oxidase assembly, positive regulation of mitochondrial translational initiation
CAGL0F01595g	142.173	0.0313664	0.202194	0.15513	0.876719	0.943334	Non-significant	Ortholog(s) have peptidase activity, role in protein targeting to ER, signal peptide processing and signal peptidase complex localization
CAGL0F01617g	95.2104	0.115837	0.192544	0.601613	0.547432	0.731849	Non-significant	Ortholog(s) have role in vacuolar protein processing
CAGL0F01639g	73.5695	0.836818	0.269297	3.10742	0.00188728	0.0263518	Non-significant	Ortholog(s) have endoplasmic reticulum, nuclear envelope localization
CAGL0F01661g	42.083	0.421872	0.255407	1.65176	0.0985832	0.266079	Non-significant	Ortholog(s) have rRNA (uridine-N3-)-methyltransferase activity, role in rRNA base methylation and cytoplasm localization
CAGL0F01683g	2620.39	0.965115	0.390989	2.4684	0.013572	0.08059	Non-significant	Predicted GPI-linked protein
CAGL0F01705g	277.533	-0.369513	0.230535	-1.60285	0.108967	0.28339	Non-significant	Putative cytosolic phenylalanyl-tRNA synthetase, alpha subunit
CAGL0F01727g	58.2597	-0.181293	0.276715	-0.655162	0.512363	0.707345	Non-significant	Ortholog(s) have 3'-5'-exoribonuclease activity
CAGL0F01749g	1192.64	-1.22538	0.222156	-5.51582	3.47153e-08	8.33483e-06	Down_regulated	Putative serine hydroxymethyltransferase; protein differentially expressed in azole resistant strain
CAGL0F01771g	56.8433	-0.236717	0.294117	-0.80484	0.420912	0.630335	Non-significant	Ortholog(s) have role in ubiquitin-dependent ERAD pathway and endoplasmic reticulum localization
CAGL0F01793g	362.463	0.353912	0.240003	1.47462	0.140315	0.329252	Non-significant	Delta 5,6 sterol desaturase; C-5 sterol desaturase; predicted transmembrane domain and endolasmic reticulum (ER) binding motif; gene used for molecular typing of C. glabrata strain isolates
CAGL0F01815g	41.5616	-0.258794	0.440673	-0.58727	0.557022	0.739616	Non-significant	Protein of unknown function
CAGL0F01837g	82.5122	-0.544584	0.296509	-1.83665	0.066261	0.214324	Non-significant	Ortholog(s) have TBP-class protein binding, transcription coregulator activity
CAGL0F01859g	8.34967	0.0194953	0.497176	0.0392121	0.968721	0.987987	Non-significant	Ortholog(s) have role in ascospore wall assembly and cytoplasm, prospore membrane localization
CAGL0F01881g	47.936	0.0380929	0.265061	0.143714	0.885727	0.947138	Non-significant	Ortholog of S. cerevisiae : YLR053C and Saccharomyces cerevisiae S288C : YLR053C
CAGL0F01903g	26.857	-0.233052	0.274253	-0.849771	0.395452	0.607128	Non-significant	Ortholog(s) have role in chromatin silencing at telomere, nucleosome mobilization, telomere maintenance, telomere maintenance via recombination and Ino80 complex localization
CAGL0F01925g	65.6366	0.368549	0.374283	0.98468	0.324781	0.543236	Non-significant	Ortholog(s) have role in endonucleolytic cleavage in 5'-ETS of tricistronic rRNA transcript (SSU-rRNA, 5.8S rRNA and LSU-rRNA), more
CAGL0F01947g	509.017	-0.296114	0.225181	-1.315	0.188509	0.392937	Non-significant	Ortholog(s) have extracellular region localization
CAGL0F01969g	83.4244	-0.903677	0.337284	-2.67928	0.00737808	0.0548115	Non-significant	Ortholog of S. cerevisiae : YLR049C and Saccharomyces cerevisiae S288C : YLR049C
CAGL0F01991g	29.3642	-0.0485973	0.489376	-0.0993047	0.920896	0.966204	Non-significant	Ortholog of S. cerevisiae : YLR050C, C. albicans SC5314 : C7_00760C_A, C. parapsilosis CDC317 : CPAR2_703230, C. auris B8441 : B9J08_003284 and Candida tenuis NRRL Y-1498 : CANTEDRAFT_117826
CAGL0F02013g	35.6245	-0.334175	0.424334	-0.787528	0.430973	0.638004	Non-significant	Ortholog(s) have nucleus localization
CAGL0F02035g	28.0688	0.181721	0.288023	0.630926	0.528089	0.717377	Non-significant	Protein of unknown function
CAGL0F02057g	2.31761	1.36771	0.738151	1.85289	0.0638982	0.209244	Non-significant	Has domain(s) with predicted DNA binding activity
CAGL0F02079g	75.6141	-0.980282	0.331447	-2.95759	0.00310058	0.0345164	Non-significant	Ortholog(s) have DNA secondary structure binding, cohesin loading activity, double-stranded DNA binding, minor groove of adenine-thymine-rich DNA binding, topological DNA co-entrapment activity
CAGL0F02101g	142.468	0.407776	0.234468	1.73915	0.0820086	0.240323	Non-significant	Ortholog(s) have peptidase activator activity, proteasome binding activity and role in proteasome assembly, proteasome core complex import into nucleus, regulation of proteasomal protein catabolic process
CAGL0F02123g	279.004	0.301526	0.181978	1.65694	0.0975324	0.264595	Non-significant	Ortholog(s) have GTP binding, GTPase activity and role in Golgi to plasma membrane transport, ascospore-type prospore assembly, autophagy, exocytosis, membrane addition at site of cytokinesis, vesicle fusion
CAGL0F02145g	157.636	-0.690334	0.182865	-3.7751	0.000159942	0.0057864	Non-significant	Ortholog(s) have calmodulin binding activity and role in lysosomal microautophagy, polyphosphate metabolic process, protein localization, vacuolar transport, vacuole fusion, non-autophagic
CAGL0F02167g	14.7423	0.626776	0.518229	1.20946	0.226487	0.436556	Non-significant	Ortholog(s) have D-loop DNA binding, Y-form DNA binding, double-stranded DNA binding, four-way junction DNA binding activity, role in reciprocal meiotic recombination and MutSgamma complex, nuclear chromosome localization
CAGL0F02233g	143.39	-0.0814895	0.237858	-0.342598	0.731901	0.859685	Non-significant	Ortholog(s) have dipeptidase activity
CAGL0F02255g	39.1636	0.232621	0.273853	0.849437	0.395638	0.607128	Non-significant	Ortholog(s) have protein phosphatase activator activity, protein serine/threonine phosphatase inhibitor activity
CAGL0F02277g	124.641	0.147621	0.217674	0.678175	0.497661	0.695777	Non-significant	Ortholog(s) have structural constituent of nuclear pore activity and role in nuclear pore organization, protein import into nucleus, ribosomal large subunit export from nucleus
CAGL0F02299g	59.5143	0.259392	0.389303	0.666298	0.505221	0.702561	Non-significant	Ortholog(s) have mRNA binding activity
CAGL0F02343g	79.6073	0.766809	0.29166	2.62912	0.00856064	0.0607759	Non-significant	Ortholog(s) have ATPase activity
CAGL0F02365g	29.1804	-0.0411084	0.323398	-0.127114	0.89885	0.953742	Non-significant	Ortholog(s) have role in re-entry into mitotic cell cycle after pheromone arrest and endoplasmic reticulum localization
CAGL0F02387g	421.098	0.416568	0.251248	1.658	0.0973178	0.264284	Non-significant	Ortholog(s) have inorganic phosphate transmembrane transporter activity, role in phosphate ion transport, polyphosphate metabolic process, regulation of phosphate transmembrane transport and plasma membrane localization
CAGL0F02431g	600.175	-0.529424	0.266368	-1.98757	0.0468595	0.171764	Non-significant	Ortholog(s) have role in mitochondrial translation, tricarboxylic acid cycle and cytoplasm, mitochondrion, nucleus localization
CAGL0F02453g	88.4924	-0.0415861	0.289586	-0.143605	0.885812	0.947138	Non-significant	Has domain(s) with predicted role in signal transduction and intracellular anatomical structure localization
CAGL0F02475g	14.7873	0.0999997	0.420469	0.237829	0.812014	0.907737	Non-significant	Ortholog(s) have RNA binding activity, role in mRNA splicing, via spliceosome and U2-type prespliceosome localization
CAGL0F02497g	55.9474	0.357486	0.311818	1.14646	0.251606	0.465006	Non-significant	Ortholog(s) have SNARE binding activity, role in early endosome to Golgi transport, endocytic recycling, endocytosis and Golgi apparatus, endosome, site of polarized growth localization
CAGL0F02513g	65.1491	1.29588	0.70651	1.83419	0.0666252	0.214716	Non-significant	Ortholog(s) have role in protein secretion
CAGL0F02519g	68.1104	-0.185421	0.186889	-0.992142	0.321128	0.540019	Non-significant	Has domain(s) with predicted DNA binding, DNA-binding transcription factor activity, RNA polymerase II-specific, zinc ion binding activity and role in regulation of transcription, DNA-templated, transcription, DNA-templated
CAGL0F02541g	196.134	0.241405	0.280656	0.860146	0.389709	0.601181	Non-significant	Ortholog(s) have role in maturation of SSU-rRNA from tricistronic rRNA transcript (SSU-rRNA, 5.8S rRNA, LSU-rRNA), positive regulation of transcription by RNA polymerase I
CAGL0F02563g	364.327	0.319461	0.232177	1.37594	0.168841	0.36776	Non-significant	Putative hypoxanthine guanine phosphoribosyl transferase
CAGL0F02585g	21.5724	-0.212284	0.336584	-0.630703	0.528235	0.717377	Non-significant	Ortholog(s) have nicotinamide riboside hydrolase activity, nicotinic acid riboside hydrolase activity, ribosylpyrimidine nucleosidase activity, uridine nucleosidase activity
CAGL0F02607g	11.0482	1.28552	0.576419	2.23018	0.0257358	0.118826	Non-significant	Ortholog(s) have NADPH dehydrogenase activity, role in ascospore wall assembly and endoplasmic reticulum localization
CAGL0F02651g	4.91575	0.751455	0.623807	1.20463	0.228348	0.437626	Non-significant	Ortholog(s) have catalytic activity and role in ascospore wall assembly
CAGL0F02673g	90.6553	0.307466	0.218641	1.40626	0.159648	0.354608	Non-significant	Ortholog(s) have RNA-directed 5'-3' RNA polymerase activity, single-stranded DNA binding, single-stranded RNA binding, translation initiation factor binding activity
CAGL0F02695g	71.8969	-0.578041	0.287645	-2.00956	0.0444775	0.166146	Non-significant	Ortholog(s) have structural constituent of ribosome activity, role in mitochondrial translation and mitochondrial large ribosomal subunit localization
CAGL0F02717g	236.112	0.903964	0.406511	2.22371	0.0261679	0.120505	Non-significant	Multidrug transporter, predicted plasma membrane ATP-binding cassette (ABC) transporter; regulated by Pdr1p; involved in fluconazole resistance
CAGL0F02739g	90.9617	0.341167	0.250239	1.36337	0.172767	0.372935	Non-significant	Ortholog(s) have role in early endosome to Golgi transport, intra-Golgi vesicle-mediated transport, regulation of GTPase activity and TRAPPII protein complex, early endosome, trans-Golgi network localization
CAGL0F02761g	174.471	-0.336622	0.203777	-1.65191	0.0985526	0.266079	Non-significant	Ortholog(s) have phosphoribosylglycinamide formyltransferase activity and role in 'de novo' IMP biosynthetic process, adenine biosynthetic process, purine nucleotide biosynthetic process
CAGL0F02783g	43.7178	-0.253433	0.260846	-0.971581	0.331259	0.548	Non-significant	Ortholog(s) have SUMO transferase activity, role in DNA double-strand break attachment to nuclear envelope, chromosome segregation, negative regulation of protein ubiquitination, protein sumoylation and septin ring localization
CAGL0F02805g	33.452	0.432745	0.382676	1.13084	0.258122	0.471984	Non-significant	Ortholog(s) have protein C-terminal S-isoprenylcysteine carboxyl O-methyltransferase activity
CAGL0F02827g	83.4991	0.546117	0.284303	1.9209	0.0547449	0.189242	Non-significant	Ortholog(s) have protein-containing complex binding activity and role in endoplasmic reticulum unfolded protein response, regulation of retrograde protein transport, ER to cytosol, ubiquitin-dependent ERAD pathway
CAGL0F02849g	88.0623	0.104255	0.365604	0.285158	0.775523	0.886072	Non-significant	Ortholog(s) have role in rRNA processing and cytoplasm localization
CAGL0F02871g	55.9115	0.124203	0.224397	0.553494	0.579925	0.755591	Non-significant	Ortholog(s) have role in protein glycosylation, protein retention in ER lumen and membrane localization
CAGL0F02893g	64.3027	0.00475337	0.243903	0.0194888	0.984451	0.994998	Non-significant	Has domain(s) with predicted peptidase activity and role in proteolysis
CAGL0F02915g	64.3905	-0.118641	0.215478	-0.550593	0.581913	0.75706	Non-significant	Ortholog(s) have role in generation of catalytic spliceosome for first transesterification step
CAGL0F02937g	3073.49	0.211937	0.220321	0.961944	0.336078	0.55095	Non-significant	Ortholog(s) have role in ribosomal large subunit assembly and cytosolic large ribosomal subunit localization
CAGL0F02959g	64.856	-0.294354	0.220107	-1.33732	0.181118	0.384462	Non-significant	Ortholog(s) have DNA-directed DNA polymerase activity, peptidyl-lysine acetyltransferase activity
CAGL0F03003g	160.38	0.313854	0.199878	1.57023	0.116362	0.294646	Non-significant	Ortholog(s) have osmosensor activity and role in (1->3)-beta-D-glucan biosynthetic process, cellular bud site selection, fungal-type cell wall organization, hyperosmotic response, osmosensory signaling pathway via Sho1 osmosensor
CAGL0F03025g	149.683	-0.165421	0.175882	-0.940523	0.346949	0.561142	Non-significant	Ortholog(s) have DNA-binding transcription factor activity, RNA polymerase II-specific activity, role in aromatic amino acid family catabolic process, positive regulation of transcription by RNA polymerase II and nucleus localization
CAGL0F03047g	85.1986	-0.087881	0.208985	-0.420513	0.67411	0.821585	Non-significant	Ortholog(s) have AMP-activated protein kinase activity and role in positive regulation of pseudohyphal growth, protein phosphorylation, regulation of protein-containing complex assembly, signal transduction
CAGL0F03069g	66.561	-0.798331	0.411344	-1.94079	0.0522842	0.18411	Non-significant	bZIP domain-containing protein
CAGL0F03091g	32.0384	-0.438307	0.32357	-1.3546	0.175546	0.377123	Non-significant	Ortholog(s) have plus-end-directed microtubule motor activity, protein-containing complex binding activity
CAGL0F03113g	75.6873	-0.392989	0.308092	-1.27556	0.202112	0.410125	Non-significant	Ortholog(s) have phosphatidylinositol binding, phosphatidylinositol-3-phosphate binding activity, role in retrograde transport, endosome to Golgi and endosome localization
CAGL0F03135g	141.867	0.301287	0.200842	1.50012	0.133584	0.31855	Non-significant	Ortholog(s) have structural molecule activity, role in proteasome assembly, ubiquitin-dependent protein catabolic process and cytosol, nucleus, proteasome regulatory particle, lid subcomplex, proteasome storage granule localization
CAGL0F03157g	97.1768	-0.156155	0.193615	-0.806524	0.419941	0.629687	Non-significant	Ortholog(s) have metalloendopeptidase activity, role in proteolysis, proteolysis involved in cellular protein catabolic process and mitochondrial intermembrane space, mitochondrion localization
CAGL0F03179g	141.085	0.130233	0.176664	0.737179	0.461013	0.665684	Non-significant	Ortholog(s) have GPI-anchor transamidase activity, role in attachment of GPI anchor to protein and GPI-anchor transamidase complex, endoplasmic reticulum, integral component of membrane, nuclear inner membrane localization
CAGL0F03201g	51.4354	-0.65082	0.290475	-2.24054	0.025056	0.117432	Non-significant	Ortholog(s) have protein C-terminal leucine carboxyl O-methyltransferase activity and role in C-terminal protein methylation, cellular protein-containing complex assembly, regulation of autophagy
CAGL0F03223g	114.774	0.00999431	0.203793	0.0490414	0.960886	0.985132	Non-significant	Ortholog(s) have phosphatase activity, protein serine/threonine phosphatase activity, role in cellular sodium ion homeostasis and fungal-type vacuole localization
CAGL0F03245g	55.3495	0.180463	0.30621	0.589343	0.555632	0.738326	Non-significant	Putative protein kinase and endonuclease required for response to ER stress independently of Hac1p; involved in nonspecific degradation of ER-localized mRNAs but not in unfolded protein response via activation of Hac1p
CAGL0F03261g	0.203465	0.097469	3.95953	0.0246163	0.980361	0.994172	Non-significant	Ortholog(s) have role in meiotic DNA recombinase assembly, reciprocal meiotic recombination and condensed nuclear chromosome localization
CAGL0F03267g	178.015	0.811139	0.199496	4.06594	4.78389e-05	0.002605	Non-significant	Ortholog(s) have sterol binding, sterol transfer activity and cortical endoplasmic reticulum localization
CAGL0F03289g	91.1103	-0.391127	0.335378	-1.16623	0.243523	0.45542	Non-significant	Ortholog(s) have double-stranded DNA binding, double-stranded RNA binding, enzyme regulator activity, protein-containing complex binding activity
CAGL0F03311g	31.0229	0.454224	0.261436	1.73742	0.0823135	0.24048	Non-significant	Ortholog(s) have role in TOR signaling, cellular protein localization, negative regulation of macroautophagy, protein phosphorylation, regulation of filamentous growth and regulation of pseudohyphal growth, more
CAGL0F03333g	19.2284	-0.665022	0.390314	-1.70381	0.088416	0.250079	Non-significant	Ortholog(s) have RNA polymerase I general transcription initiation factor activity, TBP-class protein binding activity and role in nucleolar large rRNA transcription by RNA polymerase I
CAGL0F03399g	604.417	0.236858	0.177645	1.33333	0.182425	0.386045	Non-significant	Ortholog(s) have fatty acid alpha-hydroxylase activity and role in inositol phosphoceramide metabolic process, mannosyl-inositol phosphorylceramide metabolic process
CAGL0F03421g	54.844	-0.902238	0.275878	-3.27042	0.00107388	0.0189708	Non-significant	Ortholog(s) have protein phosphatase inhibitor activity
CAGL0F03443g	27.3508	-0.230785	0.275003	-0.839208	0.401352	0.6127	Non-significant	Ortholog(s) have metalloendopeptidase activity and role in CAAX-box protein processing, peptide mating pheromone maturation involved in positive regulation of conjugation with cellular fusion
CAGL0F03465g	123.303	-0.0112581	0.164262	-0.0685371	0.945358	0.976655	Non-significant	Ortholog(s) have ubiquitin-ubiquitin ligase activity, role in ATP export, mitochondrion inheritance, protein monoubiquitination, protein polyubiquitination, ubiquitin-dependent endocytosis and ubiquitin ligase complex localization
CAGL0F03487g	70.4177	-0.793118	0.298105	-2.66053	0.0078018	0.0570767	Non-significant	Protein of unknown function
CAGL0F03531g	134.97	-0.336692	0.175102	-1.92283	0.0545011	0.188991	Non-significant	Ortholog(s) have RNA binding, U1 snRNA binding, U2 snRNA binding, U4 snRNA binding, U5 snRNA binding, U6 snRNA binding, porin activity
CAGL0F03553g	153.439	0.855662	0.300436	2.84806	0.0043986	0.0416369	Non-significant	Putative heme-binding protein involved in regulation of cytochrome P450, Erg11p; required for growth under iron starvation
CAGL0F03575g	66.0223	-0.13973	0.267566	-0.522226	0.601513	0.77135	Non-significant	Ortholog(s) have role in protein transport to vacuole involved in ubiquitin-dependent protein catabolic process via the multivesicular body sorting pathway and fungal-type vacuole localization
CAGL0F03597g	35.8261	0.64948	0.258655	2.51099	0.0120394	0.0751682	Non-significant	Ortholog(s) have phosphatidylinositol N-acetylglucosaminyltransferase activity and endoplasmic reticulum localization
CAGL0F03619g	42.8075	-0.110332	0.295295	-0.373631	0.708679	0.846112	Non-significant	Ortholog(s) have role in establishment of mitotic spindle orientation and dynactin complex, spindle pole body localization
CAGL0F03641g	31.681	-0.714447	0.491417	-1.45385	0.145987	0.337464	Non-significant	Has domain(s) with predicted integral component of membrane localization
CAGL0F03663g	66.5876	-0.924669	0.420645	-2.19821	0.0279338	0.125486	Non-significant	Ortholog(s) have structural constituent of ribosome activity and mitochondrial large ribosomal subunit localization
CAGL0F03685g	85.1334	-0.446329	0.267227	-1.67023	0.0948748	0.260302	Non-significant	Ortholog(s) have role in heme A biosynthetic process
CAGL0F03707g	125.862	-0.476388	0.179015	-2.66117	0.00778702	0.0570767	Non-significant	Has domain(s) with predicted ATP binding, protein kinase activity, protein tyrosine kinase activity and role in protein phosphorylation
CAGL0F03729g	92.2825	-0.348446	0.213983	-1.62839	0.103443	0.27483	Non-significant	Ortholog(s) have chaperone binding activity, role in protein folding in endoplasmic reticulum, response to unfolded protein, ubiquitin-dependent ERAD pathway and endoplasmic reticulum lumen localization
CAGL0F03751g	34.8727	-0.12617	0.331237	-0.380907	0.703272	0.841569	Non-significant	Ortholog(s) have second spliceosomal transesterification activity and role in generation of catalytic spliceosome for second transesterification step, mRNA splicing, via spliceosome
CAGL0F03773g	82.716	0.16697	0.23258	0.717906	0.472815	0.677172	Non-significant	Ortholog(s) have role in protein localization to plasma membrane and plasma membrane localization
CAGL0F03795g	53.7475	0.472882	0.245704	1.9246	0.0542793	0.18862	Non-significant	Ortholog(s) have role in mitochondrial genome maintenance, plasmid maintenance
CAGL0F03817g	52.096	-0.243468	0.250875	-0.970474	0.33181	0.5487	Non-significant	Ortholog(s) have acylglycerol lipase activity, triglyceride lipase activity and role in medium-chain fatty acid biosynthetic process, triglyceride metabolic process
CAGL0F03839g	72.5108	0.293111	0.253798	1.1549	0.248132	0.461979	Non-significant	Ortholog of S. cerevisiae : YMR209C, C. albicans SC5314 : C1_09520C_A, C. dubliniensis CD36 : Cd36_08980, C. parapsilosis CDC317 : CPAR2_301660 and C. auris B8441 : B9J08_005530
CAGL0F03861g	135.237	-0.131054	0.22073	-0.593731	0.552692	0.736087	Non-significant	Ortholog(s) have mevalonate kinase activity and role in ergosterol biosynthetic process, farnesyl diphosphate biosynthetic process, mevalonate pathway, isopentenyl diphosphate biosynthetic process, mevalonate pathway
CAGL0F03883g	215.357	0.230052	0.260924	0.881684	0.377948	0.590802	Non-significant	Putative glycoside hydrolase of the Gas/Phr family; predicted GPI-anchor
CAGL0F03905g	80.6285	-0.224761	0.214805	-1.04635	0.295399	0.511868	Non-significant	SR-like protein kinase involved in osmotic stress and polyamine resistance
CAGL0F03927g	548.789	-0.126294	0.194616	-0.648938	0.516378	0.710289	Non-significant	Ortholog(s) have GMP synthase (glutamine-hydrolyzing) activity and role in GMP biosynthetic process
CAGL0F03949g	63.5682	0.0806105	0.274146	0.294042	0.768726	0.882698	Non-significant	Ortholog(s) have role in cytoplasm to vacuole transport by the Cvt pathway, early endosome to Golgi transport, intra-Golgi vesicle-mediated transport, macroautophagy, regulation of GTPase activity
CAGL0F03971g	143.271	0.183729	0.278233	0.660343	0.509034	0.705168	Non-significant	Ortholog(s) have role in chromatin silencing at telomere, negative regulation of gene silencing, telomere tethering at nuclear periphery and nuclear periphery localization
CAGL0F03993g	90.3729	0.130896	0.210966	0.620459	0.534956	0.722462	Non-significant	Ortholog(s) have phosphomevalonate kinase activity
CAGL0F04015g	53.344	0.294617	0.272058	1.08292	0.278844	0.494081	Non-significant	Ortholog of S. cerevisiae : FMP42, C. albicans SC5314 : CR_04760C_A, C. dubliniensis CD36 : Cd36_30130, C. parapsilosis CDC317 : CPAR2_204050 and C. auris B8441 : B9J08_001977
CAGL0F04081g	10.1974	0.502766	0.443005	1.1349	0.256418	0.470114	Non-significant	Has domain(s) with predicted DNA-binding transcription factor activity, role in regulation of transcription, DNA-templated and nucleus localization
CAGL0F04092g	25.4419	-0.31587	0.319575	-0.988407	0.322953	0.542053	Non-significant	Protein of unknown function
CAGL0F04103g	168.792	0.258918	0.32355	0.800242	0.42357	0.632643	Non-significant	Ortholog of S. cerevisiae : YBL028C, C. albicans SC5314 : C3_04510W_A, C. dubliniensis CD36 : Cd36_84450, C. parapsilosis CDC317 : CPAR2_805950 and C. auris B8441 : B9J08_003952
CAGL0F04125g	312.988	0.802629	0.149489	5.36914	7.91149e-08	1.74119e-05	Non-significant	Ortholog of S. cerevisiae : YBL029W, C. albicans SC5314 : C1_13600W_A, C. parapsilosis CDC317 : CPAR2_201430, C. auris B8441 : B9J08_000642 and Candida tenuis NRRL Y-1498 : CANTEDRAFT_136724
CAGL0F04191g	40.9636	0.177234	0.402866	0.439933	0.659986	0.812408	Non-significant	Ortholog of S. cerevisiae : YBL029C-A, C. albicans SC5314 : C1_02060W_A, C. dubliniensis CD36 : Cd36_01920, C. parapsilosis CDC317 : CPAR2_108200 and C. auris B8441 : B9J08_000493
CAGL0F04213g	844.253	-0.327209	0.180529	-1.8125	0.0699091	0.219536	Non-significant	Ortholog(s) have ATP:ADP antiporter activity
CAGL0F04235g	14.8132	-0.501468	0.403066	-1.24413	0.213451	0.42144	Non-significant	Ortholog(s) have microtubule binding activity, role in mitotic spindle elongation, negative regulation of microtubule motor activity and cellular bud neck, nuclear microtubule, spindle localization
CAGL0F04257g	243.071	-0.589897	0.172417	-3.42133	0.000623151	0.0144679	Non-significant	Ortholog(s) have mRNA binding activity, role in intracellular mRNA localization, mRNA stabilization, telomere maintenance, telomere maintenance via telomerase and P-body, cytoplasm localization
CAGL0F04279g	59.0003	-0.865391	0.407044	-2.12604	0.0335001	0.140546	Non-significant	GTP cyclohydrolase II, involved in in riboflavin biosynthetic process; present in two copies in the genome
CAGL0F04301g	76.9382	-0.0634304	0.269698	-0.23519	0.814061	0.908871	Non-significant	Ortholog(s) have beta-tubulin binding, kinetochore binding, microtubule binding activity and role in attachment of spindle microtubules to kinetochore, mitotic spindle assembly
CAGL0F04323g	97.2708	-0.146061	0.26403	-0.553199	0.580127	0.755668	Non-significant	Ortholog(s) have DNA-directed DNA polymerase activity, role in DNA replication initiation, telomere capping and alpha DNA polymerase:primase complex, nuclear envelope, nucleus localization
CAGL0F04345g	230.645	0.105738	0.183098	0.577493	0.563606	0.742942	Non-significant	Protein of unknown function
CAGL0F04367g	99.9671	0.179897	0.20862	0.862321	0.388511	0.600561	Non-significant	Ortholog(s) have pyridoxal phosphate binding activity
CAGL0F04389g	53.2509	-0.17546	0.230375	-0.761627	0.446283	0.652982	Non-significant	Ortholog(s) have AP-2 adaptor complex, cellular bud neck localization
CAGL0F04411g	114.627	-0.582659	0.289571	-2.01215	0.0442046	0.165595	Non-significant	Ortholog(s) have structural constituent of ribosome activity, role in mitochondrial translation and mitochondrial large ribosomal subunit localization
CAGL0F04433g	402.54	0.293889	0.219893	1.33651	0.181384	0.384612	Non-significant	CTP synthase
CAGL0F04455g	105.377	0.847351	0.323551	2.61891	0.00882114	0.0624574	Non-significant	Ortholog(s) have HDEL sequence binding activity, role in endoplasmic reticulum to Golgi vesicle-mediated transport and integral component of endoplasmic reticulum membrane localization
CAGL0F04477g	166.657	0.102195	0.220307	0.463877	0.642736	0.801391	Non-significant	Ortholog(s) have role in proteasomal ubiquitin-independent protein catabolic process, proteasome-mediated ubiquitin-dependent protein catabolic process and proteasome core complex, beta-subunit complex localization
CAGL0F04499g	447.346	1.00394	0.300864	3.33685	0.000847335	0.0168256	Non-significant	Ortholog(s) have uridine transmembrane transporter activity, role in transmembrane transport, uridine transport and plasma membrane localization
CAGL0F04521g	28.4914	0.834258	0.328984	2.53586	0.0112171	0.0721716	Non-significant	Ortholog of S. cerevisiae : ECM13 and Saccharomyces cerevisiae S288C : YBL043W
CAGL0F04543g	0.187168	-1.59079	3.54624	-0.448584	0.653732	0.809236	Non-significant	Protein of unknown function
CAGL0F04565g	536.326	0.17549	0.177182	0.99045	0.321954	0.540892	Non-significant	Ortholog(s) have ubiquinol-cytochrome-c reductase activity, role in aerobic respiration and mitochondrial respiratory chain complex III, mitochondrion localization
CAGL0F04587g	28.738	-0.403779	0.302068	-1.33671	0.181317	0.384612	Non-significant	Ortholog(s) have protein phosphatase regulator activity, role in negative regulation of DNA damage checkpoint, protein dephosphorylation and cytoplasm, nucleus, protein phosphatase 4 complex localization
CAGL0F04609g	260.446	0.122291	0.180225	0.678545	0.497426	0.695633	Non-significant	Ortholog(s) have ubiquitin binding activity and role in actin cortical patch organization, endocytosis, endoplasmic reticulum unfolded protein response, positive regulation of cytokinesis, regulation of protein localization
CAGL0F04631g	141.807	0.800259	0.277198	2.88696	0.00388982	0.03921	Non-significant	Ortholog of S. cerevisiae : MOH1, C. albicans SC5314 : C4_03430W_A/MOH1, C. dubliniensis CD36 : Cd36_43220, C. parapsilosis CDC317 : CPAR2_403470 and C. auris B8441 : B9J08_003595
CAGL0F04653g	98.4122	-0.162002	0.19937	-0.812568	0.416466	0.627609	Non-significant	Ortholog(s) have ATPase activator activity, soluble NSF attachment protein activity and role in SNARE complex disassembly, autophagy, vacuole fusion, non-autophagic, vesicle fusion with Golgi apparatus
CAGL0F04697g	120.309	0.27704	0.272813	1.01549	0.30987	0.52832	Non-significant	Ortholog of S. cerevisiae : YLR257W and Saccharomyces cerevisiae S288C : YLR257W
CAGL0F04719g	303.071	0.11132	0.253015	0.439974	0.659956	0.812408	Non-significant	Ortholog(s) have glycogen (starch) synthase activity, role in glycogen biosynthetic process and cytoplasm localization
CAGL0F04741g	90.8517	-0.382379	0.308796	-1.23829	0.215608	0.423835	Non-significant	Ortholog(s) have calmodulin binding, calmodulin-dependent protein kinase activity, protein kinase activity
CAGL0F04763g	62.6309	-0.181945	0.425976	-0.427125	0.669288	0.818139	Non-significant	Ortholog(s) have role in chromatin silencing, sister chromatid cohesion and nucleus localization
CAGL0F04785g	104.428	-0.380446	0.200917	-1.89355	0.0582848	0.196225	Non-significant	Ortholog(s) have role in cellular bud neck septin ring organization, establishment or maintenance of actin cytoskeleton polarity and cytoplasm localization
CAGL0F04807g	309.015	0.0794085	0.210825	0.376656	0.706429	0.844309	Non-significant	Ortholog(s) have integral component of mitochondrial outer membrane, mitochondrial outer membrane, mitochondrion localization
CAGL0F04829g	74.6998	-0.183422	0.330601	-0.554815	0.579021	0.754972	Non-significant	Ortholog(s) have role in negative regulation of Arp2/3 complex-mediated actin nucleation and actin cortical patch, cytoplasm, cytosol localization
CAGL0F04851g	77.2652	-0.00674831	0.227606	-0.0296491	0.976347	0.991934	Non-significant	Ortholog(s) have role in aerobic respiration, mRNA metabolic process
CAGL0F04873g	466.059	0.0478964	0.187021	0.256101	0.797872	0.898336	Non-significant	Ortholog(s) have glucosidase activity and role in (1->6)-beta-D-glucan biosynthetic process, fungal-type cell wall organization
CAGL0F04895g	969.199	0.517933	0.343213	1.50907	0.13128	0.314551	Non-significant	Ortholog(s) have glycogen phosphorylase activity, role in glycogen catabolic process and cytoplasm localization
CAGL0F04917g	4.25631	0.0554476	0.752765	0.0736586	0.941282	0.97491	Non-significant	Putative regulatory subunit for protein phosphatase; gene is upregulated in azole-resistant strain
CAGL0F04939g	75.7246	-0.34639	0.247995	-1.39676	0.162486	0.358501	Non-significant	Ortholog(s) have role in negative regulation of helicase activity and MCM complex, nucleus localization
CAGL0F04961g	50.3229	0.49716	0.312602	1.59039	0.111746	0.286805	Non-significant	Ortholog(s) have Prp19 complex, U1 snRNP, U2 snRNP, post-mRNA release spliceosomal complex, spliceosomal complex localization
CAGL0F04983g	115.821	-0.178511	0.328695	-0.543091	0.587067	0.761515	Non-significant	Ortholog(s) have DNA helicase activity, DNA/RNA helicase activity, RNA helicase activity, role in maturation of LSU-rRNA from tricistronic rRNA transcript (SSU-rRNA, 5.8S rRNA, LSU-rRNA) and nucleolus localization
CAGL0F05005g	59.4835	-0.0549521	0.247333	-0.222179	0.824175	0.914886	Non-significant	Ortholog(s) have endoribonuclease activity and role in RNA splicing, mRNA polyadenylation, pre-mRNA cleavage required for polyadenylation, sno(s)RNA 3'-end processing, snoRNA splicing, termination of RNA polymerase II transcription
CAGL0F05027g	28.9411	0.422066	0.408025	1.03441	0.300944	0.51778	Non-significant	Ortholog(s) have mitochondrion localization
CAGL0F05049g	29.5016	0.00187317	0.296622	0.00631501	0.994961	0.999252	Non-significant	Ortholog of S. cerevisiae : YLR283W, C. albicans SC5314 : C2_04100W_A, C. dubliniensis CD36 : Cd36_18740, C. parapsilosis CDC317 : CPAR2_212500 and C. auris B8441 : B9J08_004482
CAGL0F05071g	69.9601	0.165612	0.202381	0.818317	0.413176	0.623637	Non-significant	Ortholog(s) have dodecenoyl-CoA delta-isomerase activity, role in fatty acid beta-oxidation and peroxisome localization
CAGL0F05093g	6.82929	0.910569	0.445953	2.04185	0.0411662	0.158253	Non-significant	Ortholog(s) have role in microtubule-based process
CAGL0F05115g	187.063	0.647329	0.317743	2.03728	0.0416224	0.159196	Non-significant	Ortholog(s) have plasma membrane localization
CAGL0F05137g	56.915	3.21683	0.878446	3.66196	0.000250297	0.00805849	Up_regulated	Ortholog(s) have sterol binding activity, role in fatty acid transport, sterol transport and extracellular region localization
CAGL0F05159g	79.2698	-0.121769	0.256377	-0.47496	0.634816	0.796271	Non-significant	Ortholog(s) have histone binding activity, role in chromatin remodeling, histone exchange and Swr1 complex localization
CAGL0F05181g	59.652	0.140764	0.29006	0.485294	0.627468	0.792133	Non-significant	Ortholog(s) have role in Golgi to vacuole transport, actin filament-based process, cellular sphingolipid homeostasis, positive regulation of macroautophagy, retrograde transport, endosome to Golgi
CAGL0F05203g	12.6996	0.246658	0.414921	0.594469	0.552198	0.735637	Non-significant	Putative 2,5-diamino-6-ribitylamino-4(3H)-pyrimidinone 5'-phosphate synthase involved in riboflavin (vitamin B2) biosynthesis
CAGL0F05225g	21.447	0.514007	0.415803	1.23618	0.216392	0.424556	Non-significant	Ortholog(s) have role in generation of catalytic spliceosome for first transesterification step, mRNA splicing, via spliceosome and U4/U6 x U5 tri-snRNP complex, cytosol, nucleus localization
CAGL0F05247g	73.2393	0.835428	0.257972	3.23844	0.00120185	0.0203467	Non-significant	Ortholog of S. cerevisiae : APD1, C. albicans SC5314 : C3_01150C_A, C. dubliniensis CD36 : Cd36_81050, C. parapsilosis CDC317 : CPAR2_101970 and C. auris B8441 : B9J08_002359
CAGL0F05269g	174.89	-0.301184	0.20957	-1.43715	0.150675	0.344128	Non-significant	Ortholog(s) have GTPase activity, protein serine/threonine kinase activator activity
CAGL0F05329g	599.328	0.775342	0.381832	2.03058	0.0422971	0.160961	Non-significant	Ortholog of S. cerevisiae : YDR210W and Saccharomyces cerevisiae S288C : YDR210W
CAGL0F05335g	127.539	0.204125	0.195589	1.04364	0.296651	0.512901	Non-significant	Ortholog(s) have 1-phosphatidylinositol-4-phosphate 5-kinase activity, phosphatidylinositol-3-phosphate binding, phosphatidylinositol-4-phosphate binding activity
CAGL0F05357g	112.641	-0.917671	0.290794	-3.15575	0.00160088	0.0240223	Non-significant	Ortholog(s) have DNA-binding transcription repressor activity, RNA polymerase II-specific, RNA polymerase II cis-regulatory region sequence-specific DNA binding, transcription factor binding activity
CAGL0F05379g	117.572	-0.188723	0.216152	-0.873101	0.382608	0.595093	Non-significant	Ortholog(s) have role in DNA recombination, negative regulation of translation, nuclear-transcribed mRNA catabolic process, nonsense-mediated decay and P-body, cytoplasm localization
CAGL0F05401g	93.8523	0.41051	0.198486	2.0682	0.0386209	0.151974	Non-significant	Ortholog(s) have zinc ion transmembrane transporter activity, role in cellular zinc ion homeostasis, transmembrane transport, zinc ion transport and endoplasmic reticulum localization
CAGL0F05423g	97.2371	-0.280426	0.164116	-1.70871	0.0875044	0.2488	Non-significant	Ortholog(s) have role in ubiquinone biosynthetic process and mitochondrial inner membrane, mitochondrion localization
CAGL0F05445g	86.2063	0.576346	0.205924	2.79883	0.00512882	0.0447768	Non-significant	Ortholog(s) have role in regulation of protein-containing complex assembly, vacuolar acidification and RAVE complex localization
CAGL0F05467g	37.9236	0.858405	0.288329	2.97718	0.00290916	0.0329746	Non-significant	Putative component of the spindle pole complex; gene is upregulated in azole-resistant strain
CAGL0F05489g	31.6256	-0.0559739	0.3268	-0.171279	0.864005	0.935754	Non-significant	Ortholog(s) have role in TOR signaling, re-entry into mitotic cell cycle after pheromone arrest and endoplasmic reticulum, endoplasmic reticulum membrane, endoplasmic reticulum-Golgi intermediate compartment localization
CAGL0F05511g	80.008	0.303589	0.320367	0.947629	0.343318	0.558487	Non-significant	Ortholog(s) have protein-lysine N-methyltransferase activity and role in peptidyl-lysine monomethylation, peptidyl-lysine trimethylation
CAGL0F05533g	27.3781	-0.0135371	0.322152	-0.0420209	0.966482	0.987038	Non-significant	Ortholog(s) have translation regulator activity, role in positive regulation of mitochondrial translation and extrinsic component of mitochondrial inner membrane, mitochondrial ribosome localization
CAGL0F05555g	38.1586	0.31329	0.345685	0.906288	0.364783	0.579523	Non-significant	Ortholog(s) have role in coenzyme A biosynthetic process and CoA-synthesizing protein complex, lipid droplet localization
CAGL0F05577g	78.8514	-0.142752	0.273493	-0.521959	0.601699	0.771402	Non-significant	Ortholog(s) have RNA binding, RNA helicase activity, RNA strand annealing activity
CAGL0F05599g	60.4975	-0.281244	0.225727	-1.24595	0.212783	0.420978	Non-significant	Ortholog(s) have structural constituent of nuclear pore activity
CAGL0F05621g	38.4624	0.225493	0.261621	0.861907	0.388739	0.600561	Non-significant	Ortholog(s) have NAD-dependent histone deacetylase activity
CAGL0F05643g	137.366	-0.477496	0.217686	-2.19351	0.0282705	0.126439	Non-significant	Ortholog(s) have 3'-5' DNA helicase activity, 5'-3' DNA helicase activity
CAGL0F05665g	187.841	0.075603	0.157186	0.480977	0.630533	0.793946	Non-significant	Ortholog(s) have SNARE binding, syntaxin binding activity
CAGL0F05687g	308.511	0.521744	0.18418	2.8328	0.0046142	0.042418	Non-significant	Ortholog of S. cerevisiae : SND1 and Saccharomyces cerevisiae S288C : YDR186C
CAGL0F05709g	46.6677	1.4073	0.422705	3.32928	0.000870707	0.0170336	Non-significant	Ortholog(s) have role in bipolar cellular bud site selection, cellular cation homeostasis and nucleus localization
CAGL0F05731g	26.9659	0.32442	0.422315	0.768195	0.442372	0.649599	Non-significant	Ortholog(s) have G-protein beta/gamma-subunit complex binding activity and role in positive regulation of transcription from RNA polymerase II promoter by pheromones, protein folding
CAGL0F05753g	134.554	0.59395	0.210543	2.82104	0.0047868	0.043073	Non-significant	Ortholog(s) have role in DNA repair, GPI anchor biosynthetic process and endoplasmic reticulum localization
CAGL0F05775g	95.8063	0.312895	0.237539	1.31724	0.187759	0.392149	Non-significant	Ortholog(s) have acetyltransferase activity, histone acetyltransferase activity, role in chromatin silencing at telomere and SAS acetyltransferase complex localization
CAGL0F05797g	50.6428	0.0179659	0.346459	0.0518556	0.958644	0.983788	Non-significant	Ortholog(s) have double-stranded DNA binding, kinetochore binding activity
CAGL0F05819g	40.4201	0.0635031	0.261005	0.243302	0.807771	0.904334	Non-significant	Ortholog(s) have nucleus-vacuole junction localization
CAGL0F05841g	60.9032	1.2303	0.27503	4.47333	7.70115e-06	0.000713247	Up_regulated	Ortholog(s) have role in adaptation of signaling pathway by response to pheromone involved in conjugation with cellular fusion, protein deneddylation and COP9 signalosome localization
CAGL0F05863g	886.712	0.23711	0.206453	1.14849	0.250765	0.463937	Non-significant	Ortholog(s) have succinate dehydrogenase (ubiquinone) activity and role in cellular respiration
CAGL0F05885g	84.0634	-0.660924	0.317828	-2.0795	0.0375714	0.150229	Non-significant	Ortholog(s) have cytoskeletal protein binding, cytoskeletal protein-membrane anchor activity, myosin II heavy chain binding, phospholipid binding, protein-containing complex binding activity
CAGL0F05907g	96.3123	-0.401884	0.242539	-1.65699	0.0975217	0.264595	Non-significant	Ortholog(s) have DNA translocase activity
CAGL0F05929g	62.6389	-0.523817	0.285444	-1.83509	0.0664919	0.214676	Non-significant	Ortholog(s) have role in negative regulation of cytosolic calcium ion concentration and cellular bud neck, plasma membrane localization
CAGL0F05951g	17.4574	-1.02168	0.374673	-2.72687	0.0063938	0.050557	Non-significant	Ortholog(s) have endopeptidase activity, role in protein processing involved in protein targeting to mitochondrion and mitochondrial inner membrane peptidase complex localization
CAGL0F05973g	35.4417	0.207159	0.261577	0.791962	0.428383	0.63631	Non-significant	Ortholog(s) have role in G2/M transition of mitotic cell cycle, regulation of cyclin-dependent protein serine/threonine kinase activity
CAGL0F05995g	95.9586	0.327045	0.231085	1.41526	0.156993	0.35152	Non-significant	Putative transcription factor similar to S. cerevisiae Msn2p; involved in response to oxidative stress
CAGL0F06017g	75.8249	-0.452908	0.34192	-1.3246	0.185304	0.389043	Non-significant	Putative copper chaperone for superoxide dismutase Sod1p
CAGL0F06039g	79.8189	-0.624475	0.220294	-2.83474	0.00458628	0.0423509	Non-significant	Ortholog(s) have chromatin binding activity
CAGL0F06061g	146.144	0.743269	0.23958	3.10238	0.00191972	0.026614	Non-significant	Ortholog(s) have D-arabinose 1-dehydrogenase [NAD(P)+] activity and role in dehydro-D-arabinono-1,4-lactone biosynthetic process
CAGL0F06127g	122.128	0.857745	0.270922	3.16603	0.00154537	0.0235268	Non-significant	Protein of unknown function
CAGL0F06149g	37.0962	-0.725493	0.34484	-2.10386	0.0353911	0.14539	Non-significant	Ortholog(s) have role in DNA repair, establishment of mitotic sister chromatid cohesion, maintenance of DNA repeat elements, meiotic chromosome segregation and mitotic sister chromatid cohesion, more
CAGL0F06171g	165.363	-0.145445	0.182218	-0.798193	0.424758	0.633599	Non-significant	Ortholog(s) have structural constituent of nuclear pore activity
CAGL0F06215g	70.256	0.0606902	0.244363	0.248361	0.803855	0.902245	Non-significant	Ortholog(s) have ATPase, DNA binding activity, role in chromatin remodeling, sister chromatid cohesion and Isw1b complex localization
CAGL0F06237g	71.2094	-0.218049	0.245424	-0.888457	0.374295	0.587527	Non-significant	Ortholog(s) have DNA replication origin binding, DNA-binding transcription activator activity, RNA polymerase II-specific, DNA-binding transcription factor activity and RNA polymerase II-specific, more
CAGL0F06259g	23.4185	-0.918804	0.510921	-1.79833	0.0721252	0.224361	Non-significant	Ortholog(s) have cis-regulatory region sequence-specific DNA binding activity and role in positive regulation of transcription by RNA polymerase II, regulation of arginine biosynthetic process, regulation of arginine catabolic process
CAGL0F06325g	152.092	-0.338975	0.27085	-1.25152	0.210743	0.41909	Non-significant	Ortholog(s) have Sin3-type complex localization
CAGL0F06347g	192.05	0.0908796	0.210792	0.431134	0.666371	0.815594	Non-significant	Ortholog(s) have phosphatidylinositol-4-phosphate binding, proton-transporting ATPase activity, rotational mechanism activity and role in vacuolar acidification
CAGL0F06369g	147.845	-0.119391	0.247472	-0.482441	0.629493	0.793362	Non-significant	Has domain(s) with predicted ATP binding, ATPase activity
CAGL0F06391g	80.7247	-0.130202	0.318488	-0.408813	0.682677	0.827722	Non-significant	Ortholog(s) have GTPase activator activity
CAGL0F06413g	1011	0.674439	0.264448	2.55036	0.0107612	0.0704269	Non-significant	Putative copper ferroxidase involved in iron uptake
CAGL0F06435g	36.5995	0.986958	0.344959	2.86109	0.00422189	0.0409175	Non-significant	Ortholog(s) have tRNA-intron endonuclease activity, role in tRNA-type intron splice site recognition and cleavage and tRNA-intron endonuclease complex localization
CAGL0F06457g	52.8283	0.422326	0.279461	1.51122	0.130733	0.314107	Non-significant	Ortholog(s) have role in mitochondrial outer membrane translocase complex assembly, phospholipid transport, protein insertion into mitochondrial outer membrane and SAM complex localization
CAGL0F06479g	56.4017	-0.405387	0.282486	-1.43507	0.151267	0.344557	Non-significant	Ortholog(s) have RNA binding activity and role in mRNA polyadenylation, pre-mRNA cleavage required for polyadenylation, regulation of mRNA 3'-end processing, response to DNA damage checkpoint signaling
CAGL0F06501g	130.229	0.110411	0.20931	0.527499	0.597847	0.768702	Non-significant	Ortholog(s) have acetyl-CoA:L-glutamate N-acetyltransferase activity, role in ornithine biosynthetic process and mitochondrial matrix localization
CAGL0F06523g	96.8313	0.475506	0.241863	1.96601	0.0492974	0.177497	Non-significant	Has domain(s) with predicted ATP binding, helicase activity, nucleic acid binding, nucleoside-triphosphatase activity, nucleotide binding activity
CAGL0F06545g	33.0546	0.464743	0.258061	1.8009	0.0717183	0.22349	Non-significant	Ortholog(s) have role in ascospore formation, exocytosis and cell division site, endocytic vesicle, exocytic vesicle, growing cell tip, plasma membrane, plasma membrane of cell tip localization
CAGL0F06567g	114.036	0.0901914	0.215434	0.41865	0.675472	0.822653	Non-significant	Ortholog(s) have translation regulator activity and role in regulation of translation
CAGL0F06589g	49.932	1.44784	0.377161	3.83879	0.000123641	0.00491033	Up_regulated	Ortholog(s) have role in karyogamy involved in conjugation with cellular fusion and endoplasmic reticulum membrane localization
CAGL0F06611g	107.262	0.329879	0.335395	0.983551	0.325336	0.543236	Non-significant	Ortholog of S. cerevisiae : SOV1 and Saccharomyces cerevisiae S288C : YMR066W
CAGL0F06633g	56.9631	0.129884	0.260019	0.499516	0.617416	0.783286	Non-significant	Ortholog(s) have protein-containing complex binding activity, role in sporulation resulting in formation of a cellular spore, ubiquitin-dependent ERAD pathway and extrinsic component of membrane, nucleus localization
CAGL0F06655g	32.7998	0.262123	0.255169	1.02725	0.304302	0.52135	Non-significant	Ortholog(s) have role in establishment or maintenance of actin cytoskeleton polarity, fungal-type cell wall organization, regulation of cell growth and TORC2 complex localization
CAGL0F06677g	34.33	0.470661	0.429501	1.09583	0.273152	0.486936	Non-significant	Ortholog(s) have G-protein beta-subunit binding, GTPase activity, guanyl nucleotide binding activity
CAGL0F06693g	288.703	0.653503	0.257895	2.53399	0.0112772	0.0722889	Non-significant	Ortholog(s) have protein carrier activity, unfolded protein binding activity, role in protein insertion into mitochondrial inner membrane and mitochondrial intermembrane space protein transporter complex localization
CAGL0F06699g	12.3299	1.34726	0.428296	3.14562	0.00165737	0.0246545	Non-significant	Protein of unknown function
CAGL0F06721g	80.4344	-0.130805	0.26319	-0.496997	0.619191	0.784295	Non-significant	Ortholog(s) have peptidase activity, role in protein targeting to ER, signal peptide processing and endoplasmic reticulum, signal peptidase complex localization
CAGL0F06743g	87.8714	-0.720367	0.200162	-3.59891	0.000319554	0.00948248	Non-significant	Ortholog(s) have DNA-binding transcription factor activity, RNA polymerase II-specific, transcription coactivator activity
CAGL0F06765g	32.1875	-0.266931	0.358599	-0.744371	0.456652	0.662781	Non-significant	Ortholog(s) have role in mitochondrial proton-transporting ATP synthase complex assembly and INA complex, intrinsic component of mitochondrial inner membrane localization
CAGL0F06787g	49.1192	-0.59323	0.253576	-2.33946	0.0193117	0.099226	Non-significant	Ortholog(s) have ubiquitin ligase inhibitor activity
CAGL0F06809g	54.7016	-0.823028	0.308055	-2.67169	0.00754695	0.0556745	Non-significant	Ortholog(s) have preribosome binding, protein tyrosine phosphatase activity
CAGL0F06831g	566.089	-0.00484705	0.168425	-0.0287787	0.977041	0.992448	Non-significant	Ortholog(s) have role in cellular response to cold, mRNA stabilization and positive regulation of transcription by RNA polymerase II, more
CAGL0F06853g	83.2608	0.242815	0.298771	0.812711	0.416384	0.627609	Non-significant	Ortholog(s) have protein kinase inhibitor activity, role in regulation of actin cytoskeleton organization, regulation of microtubule cytoskeleton organization, ribosome biogenesis and nucleolar preribosome, nucleus localization
CAGL0F06875g	1164.29	-0.675675	0.324776	-2.08043	0.0374858	0.150114	Non-significant	Ortholog(s) have mRNA binding, saccharopine dehydrogenase (NAD+, L-lysine-forming) activity and role in lysine biosynthetic process, lysine biosynthetic process via aminoadipic acid
CAGL0F06897g	88.9274	0.315193	0.226902	1.38911	0.164798	0.360875	Non-significant	Putative protein with alcohol dehydrogenase domain; gene is downregulated in azole-resistant strain
CAGL0F06919g	46.4964	-0.638568	0.235039	-2.71686	0.00659053	0.0510428	Non-significant	Ortholog(s) have oxidoreductase activity, acting on NAD(P)H, oxygen as acceptor activity
CAGL0F06941g	225.146	-0.238944	0.1829	-1.30642	0.191411	0.396746	Non-significant	Putative pyruvate carboxylase isoform; gene is upregulated in azole-resistant strain
CAGL0F06963g	31.3489	-0.580979	0.356844	-1.6281	0.103503	0.27483	Non-significant	Ortholog(s) have microtubule binding, microtubule plus-end binding activity
CAGL0F06985g	48.8662	0.109289	0.217225	0.503117	0.614882	0.780723	Non-significant	Ortholog(s) have role in mitotic spindle organization and CENP-A containing nucleosome localization
CAGL0F07007g	235.307	-0.815756	0.331858	-2.45815	0.0139655	0.0817045	Non-significant	Ortholog(s) have protein kinase activity, pyruvate dehydrogenase (acetyl-transferring) kinase activity
CAGL0F07029g	242.042	-0.816764	0.244688	-3.33799	0.00084388	0.0168203	Non-significant	Ortholog(s) have methylenetetrahydrofolate reductase (NAD(P)H) activity and role in methionine biosynthetic process, one-carbon metabolic process
CAGL0F07051g	82.5083	0.259961	0.186873	1.39111	0.164192	0.360119	Non-significant	Ortholog(s) have phosphatidylinositol-3-phosphate binding, phosphatidylinositol-5-phosphate binding, phosphatidylserine binding activity
CAGL0F07073g	2887.53	-0.180694	0.27815	-0.649628	0.515933	0.710284	Non-significant	Ortholog(s) have small ribosomal subunit rRNA binding, structural constituent of ribosome activity and role in positive regulation of translational fidelity, rRNA export from nucleus
CAGL0F07095g	119.878	-0.832409	0.215256	-3.86706	0.000110153	0.0045103	Non-significant	Ortholog(s) have 5S rRNA binding, 7S RNA binding, poly(A) binding, ribonuclease P RNA binding, tRNA binding activity
CAGL0F07117g	134.643	0.761035	0.28821	2.64056	0.0082769	0.0593196	Non-significant	Putative subunit of the heterotrimeric G protein; gene is upregulated in azole-resistant strain
CAGL0F07139g	167.986	-0.42018	0.315958	-1.32986	0.183563	0.387059	Non-significant	Ortholog(s) have RNA helicase activity
CAGL0F07172g	119.911	0.470573	0.26268	1.79143	0.0732236	0.225855	Non-significant	Ortholog(s) have role in ubiquinone biosynthetic process, ubiquinone biosynthetic process via 3,4-dihydroxy-5-polyprenylbenzoate and mitochondrion localization
CAGL0F07249g	45.0712	-1.00101	0.445304	-2.24793	0.0245808	0.116248	Non-significant	Ortholog(s) have chromatin binding, molecular adaptor activity
CAGL0F07271g	45.1766	0.270909	0.289218	0.936696	0.348915	0.563421	Non-significant	Ortholog(s) have chromatin binding activity and role in DNA replication initiation, DNA unwinding involved in DNA replication, double-strand break repair via break-induced replication
CAGL0F07293g	89.6534	-0.0718481	0.241514	-0.29749	0.766092	0.881014	Non-significant	Has domain(s) with predicted role in transmembrane transport
CAGL0F07315g	85.0309	0.122943	0.231397	0.531307	0.595206	0.767173	Non-significant	Ortholog(s) have AMP binding, AMP-activated protein kinase activity, ATP binding, protein serine/threonine kinase activator activity
CAGL0F07337g	34.1917	-0.289453	0.35805	-0.808415	0.418852	0.628873	Non-significant	Ortholog(s) have anaphase-promoting complex binding, ubiquitin ligase activator activity
CAGL0F07359g	761.494	-0.251444	0.157968	-1.59174	0.111443	0.286445	Non-significant	Ortholog of S. cerevisiae : YGL117W and Saccharomyces cerevisiae S288C : YGL117W
CAGL0F07381g	102.563	-0.168792	0.307857	-0.548282	0.583498	0.758749	Non-significant	Has domain(s) with predicted protein heterodimerization activity and role in DNA-templated transcription, initiation, regulation of DNA-binding transcription factor activity, transcription initiation from RNA polymerase II promoter
CAGL0F07403g	77.0817	-0.289271	0.313128	-0.92381	0.355585	0.570362	Non-significant	Ortholog(s) have role in ribosomal large subunit biogenesis and nucleolus, preribosome, large subunit precursor localization
CAGL0F07425g	27.1288	-0.613403	0.424031	-1.4466	0.148009	0.340646	Non-significant	Ortholog(s) have ubiquitin binding activity
CAGL0F07447g	25.5111	0.236542	0.336822	0.702275	0.482508	0.685109	Non-significant	Ortholog of S. cerevisiae : YGL108C and Saccharomyces cerevisiae S288C : YGL108C
CAGL0F07469g	80.8807	-0.753377	0.238229	-3.1624	0.00156473	0.0236592	Non-significant	Ortholog(s) have role in aerobic respiration, regulation of mRNA stability, translational initiation and extrinsic component of mitochondrial inner membrane, mitochondrion localization
CAGL0F07491g	226.311	0.0181553	0.234067	0.0775648	0.938174	0.973262	Non-significant	Ortholog(s) have myosin II heavy chain binding, myosin V binding activity
CAGL0F07513g	227.772	0.445589	0.341161	1.30609	0.19152	0.396746	Non-significant	Ortholog(s) have role in aerobic respiration
CAGL0F07535g	35.2076	-0.700486	0.71326	-0.982092	0.326055	0.543966	Non-significant	Ortholog(s) have acylglycerol lipase activity, role in triglyceride metabolic process and lipid droplet, membrane localization
CAGL0F07557g	31.9354	-0.294019	0.417246	-0.704667	0.481017	0.683841	Non-significant	Ortholog(s) have first spliceosomal transesterification activity, role in generation of catalytic spliceosome for first transesterification step and U2-type catalytic step 1 spliceosome localization
CAGL0F07579g	873.164	0.313755	0.404656	0.775363	0.438125	0.644977	Non-significant	Putative GPI-linked cell wall protein
CAGL0F07601g	1557.55	-1.14345	0.287807	-3.97296	7.09862e-05	0.00340863	Down_regulated	GPI-linked cell wall protein
CAGL0F07623g	45.1001	-0.57485	0.322578	-1.78205	0.0747412	0.228066	Non-significant	Ortholog of S. cerevisiae : MTC2 and Saccharomyces cerevisiae S288C : YKL098W
CAGL0F07645g	68.4946	0.408655	0.307434	1.32924	0.183768	0.38718	Non-significant	Ortholog(s) have role in endonucleolytic cleavage in 5'-ETS of tricistronic rRNA transcript (SSU-rRNA, 5.8S rRNA and LSU-rRNA), more
CAGL0F07667g	127.517	0.0837859	0.232021	0.361114	0.718014	0.851384	Non-significant	Ortholog(s) have role in positive regulation of transcription by RNA polymerase II
CAGL0F07689g	68.9196	-0.329881	0.257993	-1.27864	0.201023	0.4087	Non-significant	Ortholog(s) have phosphatidate phosphatase activity
CAGL0F07711g	44.5632	-0.176266	0.2107	-0.836575	0.402832	0.614445	Non-significant	Ortholog(s) have magnesium ion transmembrane transporter activity, role in magnesium ion export from mitochondrion, magnesium ion transport and mitochondrial inner membrane localization
CAGL0F07733g	76.9033	0.483797	0.284676	1.69947	0.0892312	0.25137	Non-significant	Ortholog(s) have ATP binding, ATPase, DNA insertion or deletion binding, bubble DNA binding, dinucleotide insertion or deletion binding, double-stranded DNA binding, heteroduplex DNA loop binding, single-stranded DNA binding activity
CAGL0F07755g	38.6913	0.0131022	0.380786	0.0344083	0.972552	0.990355	Non-significant	Centromere binding factor 3b; inner kinetochore protein
CAGL0F07777g	507.874	0.633104	0.216156	2.92892	0.00340142	0.0366959	Non-significant	Putative aldehyde dehydrogenase; expression upregulated in biofilm vs planktonic cell culture
CAGL0F07799g	204.513	0.580511	0.299499	1.93827	0.05259	0.184694	Non-significant	Ortholog(s) have role in protein transport to vacuole involved in ubiquitin-dependent protein catabolic process via the multivesicular body sorting pathway and endosome localization
CAGL0F07821g	59.5553	-0.0083062	0.245605	-0.0338194	0.973021	0.990355	Non-significant	Ortholog(s) have ubiquitin-ubiquitin ligase activity and role in free ubiquitin chain polymerization, protein polyubiquitination, ubiquitin-dependent ERAD pathway, ubiquitin-dependent protein catabolic process
CAGL0F07843g	38.2217	0.122616	0.280746	0.436752	0.662291	0.813351	Non-significant	Ortholog(s) have alpha-1,2-mannosyltransferase activity and role in GPI anchor biosynthetic process
CAGL0F07865g	71.1452	0.928939	0.322441	2.88096	0.00396469	0.0394378	Non-significant	Putative Zn(2)-Cys(6) binuclear cluster transcriptional regulator of ergosterol biosynthesis
CAGL0F07887g	161.579	-0.486947	0.170165	-2.86162	0.00421489	0.0409175	Non-significant	Ortholog(s) have unfolded protein binding activity, role in protein folding and chaperonin-containing T-complex localization
CAGL0F07909g	77.0836	0.402382	0.218308	1.84319	0.0653019	0.212261	Non-significant	Has domain(s) with predicted DNA binding, DNA-binding transcription factor activity, RNA polymerase II-specific, zinc ion binding activity and role in regulation of transcription, DNA-templated, transcription, DNA-templated
CAGL0F07931g	108.377	-0.0736557	0.231529	-0.318128	0.750388	0.87111	Non-significant	Ortholog(s) have role in cristae formation and MICOS complex, mitochondrial crista junction localization
CAGL0F07953g	605.964	1.64141	0.562	2.92066	0.00349291	0.0372719	Non-significant	Ortholog of S. cerevisiae : SPG1 and Saccharomyces cerevisiae S288C : YGR236C
CAGL0F07975g	32.3685	-0.613976	0.248729	-2.46845	0.0135699	0.08059	Non-significant	Ortholog of S. cerevisiae : YGR237C, C. albicans SC5314 : C5_04960W_A, C. dubliniensis CD36 : Cd36_54560, C. parapsilosis CDC317 : CPAR2_101510 and C. auris B8441 : B9J08_004305
CAGL0F07997g	147.053	-0.655761	0.271936	-2.41146	0.015889	0.0888109	Non-significant	Ortholog(s) have role in conjugation with cellular fusion, negative regulation of exit from mitosis, regulation of cytokinesis, regulation of formin-nucleated actin cable assembly, regulation of vesicle-mediated transport
CAGL0F08019g	66.4126	-0.594793	0.242332	-2.45446	0.0141097	0.0820789	Non-significant	Ortholog(s) have role in positive regulation of binding, protein import into peroxisome matrix and cytosol, peroxisome localization
CAGL0F08041g	461.414	0.767922	0.277945	2.76286	0.00572975	0.0474366	Non-significant	Putative phosphofructokinase, alpha subunit; increased protein abundance in azole resistant strain
CAGL0F08063g	64.0039	-0.978889	0.381429	-2.56637	0.0102768	0.0680227	Non-significant	Ortholog(s) have role in endocytosis
CAGL0F08085g	568.831	0.385563	0.315478	1.22215	0.221649	0.43079	Non-significant	Ortholog(s) have pyruvate transmembrane transporter activity, role in mitochondrial pyruvate transmembrane transport and mitochondrial membrane localization
CAGL0F08107g	273.083	-0.819639	0.244038	-3.35865	0.000783235	0.016193	Non-significant	Succinate-CoA ligase beta subunit
CAGL0F08129g	135.67	-0.948619	0.39785	-2.38437	0.0171086	0.0924951	Non-significant	Ortholog(s) have role in actin cytoskeleton organization, ribosomal large subunit biogenesis, ribosomal large subunit export from nucleus, traversing start control point of mitotic cell cycle and nucleus localization
CAGL0F08151g	80.609	-0.417253	0.2586	-1.61351	0.106635	0.280081	Non-significant	Ortholog(s) have DNA binding, RNA polymerase III core binding, RNA polymerase III general transcription initiation factor activity and RNA polymerase III type 3 promoter sequence-specific DNA binding, more
CAGL0F08173g	13.2221	-0.580342	0.361343	-1.60607	0.108259	0.282242	Non-significant	Ortholog(s) have 2',3'-cyclic-nucleotide 3'-phosphodiesterase activity and role in cyclic nucleotide metabolic process
CAGL0F08195g	1.73184	-0.582589	1.16657	-0.499405	0.617494	0.783286	Non-significant	Ortholog(s) have role in pseudohyphal growth
CAGL0F08217g	27.448	0.466372	0.3703	1.25944	0.20787	0.415355	Non-significant	Ortholog(s) have cytoplasmic stress granule localization
CAGL0F08239g	71.6524	-0.338421	0.242423	-1.396	0.162715	0.358557	Non-significant	Ortholog(s) have role in ubiquinone biosynthetic process and mitochondrion localization
CAGL0F08261g	252.264	1.24546	0.468647	2.65757	0.00787053	0.0574042	Non-significant	Ortholog(s) have melatonin binding, phosphopyruvate hydratase activity, role in glycolytic process, regulation of vacuole fusion, non-autophagic and fungal-type vacuole, mitochondrion, phosphopyruvate hydratase complex localization
CAGL0F08283g	120.094	-0.55088	0.26757	-2.05882	0.0395112	0.153794	Non-significant	Ortholog(s) have H3 histone acetyltransferase activity, histone acetyltransferase activity, histone acetyltransferase activity (H3-K14 specific) and histone acetyltransferase activity (H3-K18 specific), more
CAGL0F08305g	61.6176	0.484777	0.204344	2.37236	0.0176746	0.0937323	Non-significant	Ortholog(s) have pyridoxal phosphate binding activity, role in cellular iron ion homeostasis, pyridoxal phosphate transport and mitochondrion localization
CAGL0F08327g	66.9188	-0.174948	0.247364	-0.707248	0.479412	0.683101	Non-significant	Ortholog(s) have single-stranded DNA endodeoxyribonuclease activity
CAGL0F08371g	189.018	-0.125977	0.223261	-0.564256	0.57258	0.749533	Non-significant	High-affinity nicotinic acid transporter; strongly induced under niacin-limiting conditions
CAGL0F08393g	93.7244	0.0715779	0.235913	0.303409	0.761579	0.878032	Non-significant	Ortholog(s) have role in Golgi to vacuole transport, protein targeting to vacuole and AP-3 adaptor complex localization
CAGL0F08415g	52.2828	0.50149	0.352114	1.42423	0.15438	0.348031	Non-significant	Ortholog(s) have protein serine/threonine kinase activity
CAGL0F08437g	39.3913	0.489924	0.274508	1.78473	0.0743049	0.227656	Non-significant	Ortholog(s) have steryl deacetylase activity and role in response to toxic substance, sterol deacetylation, sterol metabolic process
CAGL0F08459g	487.349	0.0970587	0.203359	0.477278	0.633164	0.794794	Non-significant	Ortholog(s) have methionine-tRNA ligase activity, role in methionyl-tRNA aminoacylation and cytoplasm, cytoplasmic stress granule, methionyl glutamyl tRNA synthetase complex localization
CAGL0F08481g	112.912	0.298404	0.212089	1.40698	0.159435	0.354434	Non-significant	Ortholog(s) have plasma membrane localization
CAGL0F08503g	136.634	-0.393871	0.30401	-1.29558	0.195119	0.401488	Non-significant	Ortholog(s) have GTP cyclohydrolase I activity, role in folic acid-containing compound biosynthetic process and nucleus localization
CAGL0F08525g	63.4487	0.2593	0.232828	1.1137	0.26541	0.477973	Non-significant	Has domain(s) with predicted protein-lysine N-methyltransferase activity
CAGL0F08547g	1252	-0.495577	0.159523	-3.10661	0.00189246	0.0263518	Non-significant	Translation elongation factor eEF1beta; protein abundance decreased in ace2 mutant cells
CAGL0F08569g	79.2547	-0.321122	0.325566	-0.986348	0.323962	0.543026	Non-significant	Ortholog(s) have DNA translocase activity
CAGL0F08591g	25.5148	0.415729	0.363676	1.14313	0.252984	0.466247	Non-significant	Protein of unknown function
CAGL0F08613g	63.6731	-0.327442	0.215035	-1.52274	0.127825	0.310995	Non-significant	Ortholog(s) have role in DNA repair, chromatin remodeling, chromosome organization, histone exchange and NuA4 histone acetyltransferase complex, Swr1 complex localization
CAGL0F08635g	38.9669	-0.0677996	0.336169	-0.201683	0.840164	0.924182	Non-significant	Ortholog(s) have ubiquitin-protein transferase activity, role in ubiquitin-dependent protein catabolic process and Cul3-RING ubiquitin ligase complex localization
CAGL0F08657g	111.45	0.331692	0.26133	1.26925	0.204353	0.41277	Non-significant	Ortholog(s) have role in peroxisome organization, regulation of peroxisome organization and integral component of peroxisomal membrane localization
CAGL0F08679g	80.7341	-0.431298	0.255933	-1.6852	0.0919494	0.254948	Non-significant	Ortholog(s) have RNA polymerase II complex binding activity
CAGL0F08701g	8.8934	-0.432899	0.554274	-0.781019	0.434791	0.64132	Non-significant	Ortholog(s) have second spliceosomal transesterification activity
CAGL0F08723g	74.1967	-1.01835	0.336969	-3.02208	0.00251043	0.0303053	Non-significant	Ortholog(s) have ethanolamine-phosphate cytidylyltransferase activity and role in phosphatidylethanolamine biosynthetic process
CAGL0F08745g	2783.97	0.767753	0.440838	1.74158	0.0815827	0.239592	Non-significant	Ortholog(s) have role in cellular response to desiccation and cytoplasm localization
CAGL0F08767g	0.327429	-1.66856	6.58199	-0.253504	0.799879	0.900077	Non-significant	Protein of unknown function
CAGL0F08789g	48.4479	0.103418	0.216129	0.478501	0.632294	0.794428	Non-significant	Ortholog of S. cerevisiae : MCY1, C. albicans SC5314 : C6_02960W_A, C. dubliniensis CD36 : Cd36_63080, C. parapsilosis CDC317 : CPAR2_602080 and C. auris B8441 : B9J08_004864
CAGL0F08811g	240.206	0.147789	0.177994	0.8303	0.406369	0.617326	Non-significant	Ortholog(s) have RNA binding activity, role in mRNA splicing, via spliceosome and U1 snRNP, U2-type prespliceosome localization
CAGL0F08833g	1395.73	0.257891	0.141856	1.81798	0.0690673	0.21827	Non-significant	Putative adhesin-like protein
CAGL0F08855g	36.9717	0.268327	0.290815	0.922673	0.356178	0.571138	Non-significant	Ortholog of S. cerevisiae : YGR015C, C. albicans SC5314 : C2_02820C_A, C. dubliniensis CD36 : Cd36_17550, C. parapsilosis CDC317 : CPAR2_212410 and C. auris B8441 : B9J08_003074
CAGL0F08877g	24.5576	0.847659	0.365624	2.31839	0.0204283	0.102569	Non-significant	Ortholog of S. cerevisiae : YGR016W and Saccharomyces cerevisiae S288C : YGR016W
CAGL0F08943g	36.9565	-0.804423	0.364851	-2.2048	0.0274681	0.124431	Non-significant	Ortholog(s) have role in mitochondrial translation and mitochondrion localization
CAGL0F08965g	260.958	0.525194	0.224649	2.33784	0.0193954	0.0994624	Non-significant	Ortholog(s) have role in reciprocal meiotic recombination
CAGL0F08987g	249.768	0.594391	0.225635	2.6343	0.00843112	0.060343	Non-significant	Ortholog(s) have vacuolar proton-transporting V-type ATPase, V1 domain localization
CAGL0F09009g	44.4825	0.0752563	0.388923	0.193499	0.846568	0.927605	Non-significant	Ortholog(s) have snoRNA binding activity and role in box C/D snoRNP assembly, ribosome biogenesis, sno(s)RNA metabolic process
CAGL0F09031g	3707.71	0.123829	0.194315	0.637261	0.523955	0.714387	Non-significant	Ortholog(s) have structural constituent of ribosome activity and cytosolic small ribosomal subunit, extracellular region localization
CAGL0F09053g	58.0031	0.015175	0.290105	0.0523088	0.958283	0.983788	Non-significant	Ortholog(s) have carbohydrate binding, mannosyl-oligosaccharide 1,2-alpha-mannosidase activity
CAGL0F09075g	188.982	0.843902	0.273472	3.08588	0.00202949	0.0271386	Non-significant	Ortholog(s) have protein serine/threonine kinase activity
CAGL0F09097g	60.3897	-0.0552826	0.205365	-0.269193	0.787782	0.893123	Non-significant	Predicted transcription factor, involved in oxidative stress response; required for induction of TRX2, TRR1 and TSA1 transcription under oxidative stress
CAGL0F09119g	58.5547	-0.0952457	0.280147	-0.339985	0.733868	0.860442	Non-significant	Ortholog(s) have S-adenosylmethionine-dependent methyltransferase activity and role in gene silencing, histone lysine methylation, telomere maintenance
CAGL0F09141g	3.10628	-0.0678961	0.740437	-0.0916973	0.926939	0.968181	Non-significant	Protein of unknown function
CAGL0F09163g	62.2912	-0.0645702	0.24276	-0.265984	0.790252	0.894388	Non-significant	Ortholog of S. cerevisiae : FMP10, C. albicans SC5314 : C5_04770W_A, C. dubliniensis CD36 : Cd36_54380, C. parapsilosis CDC317 : CPAR2_101110 and Candida tenuis NRRL Y-1498 : CANTEDRAFT_123298
CAGL0F09185g	120.828	0.359224	0.277128	1.29624	0.194893	0.401336	Non-significant	Ortholog(s) have 5-formyltetrahydrofolate cyclo-ligase activity and role in folic acid-containing compound biosynthetic process
CAGL0F09207g	732.12	-0.653725	0.192971	-3.38768	0.000704862	0.0156544	Non-significant	Ortholog(s) have branched-chain-amino-acid transaminase activity, role in branched-chain amino acid biosynthetic process, branched-chain amino acid catabolic process and mitochondrial matrix localization
CAGL0F09229g	94.4089	-0.182753	0.207415	-0.881099	0.378264	0.59099	Non-significant	RNA polymerase II transcription factor, involved in oxidative stress resistance and virulence
CAGL0F09273g	4.9422	0.7052	0.765597	0.921111	0.356993	0.571578	Non-significant	Putative adhesin-like protein; belongs to adhesin cluster V
CAGL0G00105g	29.0379	-0.585562	0.415761	-1.40841	0.15901	0.354246	Non-significant	Protein of unknown function
CAGL0G00121g	1.30724	1.44386	1.5304	0.943457	0.345447	0.559881	Non-significant	Protein of unknown function
CAGL0G00154g	439.063	-0.305603	0.18204	-1.67877	0.0931964	0.257343	Non-significant	Ortholog(s) have ribosome binding activity and role in 'de novo' cotranslational protein folding, rRNA processing, regulation of translational fidelity, ribosomal subunit export from nucleus, translational frameshifting
CAGL0G00176g	208.394	0.193018	0.292995	0.658776	0.51004	0.705798	Non-significant	Ortholog(s) have COPII receptor activity, role in endoplasmic reticulum to Golgi vesicle-mediated transport and COPII-coated ER to Golgi transport vesicle localization
CAGL0G00220g	788.911	0.115108	0.25798	0.446189	0.65546	0.809668	Non-significant	Ortholog(s) have 1,3-beta-glucanosyltransferase activity, glucan endo-1,3-beta-D-glucosidase activity, role in fungal-type cell wall organization and fungal-type cell wall localization
CAGL0G00242g	136.267	0.25578	0.234418	1.09113	0.275217	0.489294	Non-significant	Putative ABC transporter involved in multidrug efflux; mutation suppresses TOR and calcineurin signaling; gene is upregulated in azole-resistant strain
CAGL0G00264g	102.952	-0.288764	0.444139	-0.650167	0.515584	0.710147	Non-significant	Ortholog(s) have enzyme activator activity, telomerase inhibitor activity, role in box C/D RNA 3'-end processing, negative regulation of telomere maintenance via telomerase and nucleolus, nucleoplasm localization
CAGL0G00286g	924.421	0.293266	0.243382	1.20496	0.228219	0.437626	Non-significant	Glycoside hydrolase of the Gas/Phr family, involved in cell wall maintenance; confers resistance to azole drugs; predicted GPI-anchor
CAGL0G00297g	2.07922	0.659912	1.36504	0.483438	0.628785	0.793037	Non-significant	Protein of unknown function
CAGL0G00308g	722.03	0.663446	0.325474	2.0384	0.0415099	0.159054	Non-significant	Putative transglycosidase with a predicted role in the modification of 1,3-beta-glucan
CAGL0G00330g	24.1075	-0.337016	0.358041	-0.94128	0.346561	0.560998	Non-significant	Ortholog(s) have role in mRNA splicing, via spliceosome and U2-type spliceosomal complex localization
CAGL0G00352g	53.7666	0.542005	0.31228	1.73564	0.0826283	0.240729	Non-significant	Ortholog(s) have role in coenzyme A biosynthetic process and CoA-synthesizing protein complex localization
CAGL0G00374g	78.7649	-0.0732311	0.374914	-0.195328	0.845137	0.92672	Non-significant	Ortholog(s) have 3'-5'-exoribonuclease activity
CAGL0G00396g	66.7659	-0.377372	0.278976	-1.3527	0.17615	0.377811	Non-significant	Ortholog(s) have DNA translocase activity, role in chromosome segregation, nucleosome disassembly, transcription elongation from RNA polymerase II promoter and RSC-type complex, SWI/SNF complex localization
CAGL0G00418g	69.754	-0.311978	0.271393	-1.14954	0.250333	0.463351	Non-significant	Ortholog(s) have TBP-class protein binding, chromatin binding, histone acetyltransferase activity, molecular adaptor activity and role in RNA polymerase II preinitiation complex assembly, transcription by RNA polymerase II
CAGL0G00440g	239.927	-0.0952915	0.205201	-0.464381	0.642375	0.801375	Non-significant	Has domain(s) with predicted catalytic activity, pyridoxal phosphate binding activity and role in biosynthetic process
CAGL0G00462g	18.1519	0.724183	0.468799	1.54476	0.122403	0.303965	Non-significant	Ortholog of S. cerevisiae : YGR273C and Saccharomyces cerevisiae S288C : YGR273C
CAGL0G00484g	75.6992	0.514816	0.360975	1.42618	0.153817	0.347833	Non-significant	Has domain(s) with predicted role in rRNA processing
CAGL0G00506g	119.743	0.113441	0.262213	0.432628	0.665285	0.814943	Non-significant	Ortholog(s) have role in cytoplasmic translation, regulation of translation and cytoplasmic stress granule localization
CAGL0G00528g	150.186	0.0149926	0.197422	0.0759417	0.939465	0.973755	Non-significant	Ortholog(s) have ATPase, chromatin binding, histone binding activity
CAGL0G00550g	55.5482	-0.302885	0.250315	-1.21002	0.226273	0.436354	Non-significant	Ortholog(s) have cytoplasm localization
CAGL0G00594g	146.179	0.381457	0.251251	1.51823	0.128957	0.312842	Non-significant	Has domain(s) with predicted 3-beta-hydroxy-delta5-steroid dehydrogenase activity and role in steroid biosynthetic process
CAGL0G00660g	129.693	0.212912	0.238295	0.893481	0.3716	0.585558	Non-significant	Ortholog(s) have phospholipid binding, structural constituent of nuclear pore activity
CAGL0G00682g	180.933	0.595699	0.295344	2.01697	0.0436989	0.164412	Non-significant	Ortholog(s) have role in endoplasmic reticulum to Golgi vesicle-mediated transport, protein retention in ER lumen and COPII-coated ER to Golgi transport vesicle localization
CAGL0G00704g	25.1841	-0.0241718	0.297494	-0.0812512	0.935242	0.971951	Non-significant	Ortholog(s) have histone methyltransferase activity (H3-K4 specific) activity and role in chromatin silencing at telomere, histone H3-K4 methylation, regulation of transcription, DNA-templated, telomere maintenance
CAGL0G00726g	154.142	-0.17835	0.293453	-0.607763	0.543345	0.728722	Non-significant	DNA replication factor A, 69 KD subunit; protein abundance increased in ace2 mutant cells
CAGL0G00748g	45.0332	0.45688	0.26459	1.72675	0.0842126	0.244133	Non-significant	Ortholog(s) have tRNA-intron endonuclease activity, role in tRNA-type intron splice site recognition and cleavage and tRNA-intron endonuclease complex localization
CAGL0G00792g	4.0918	0.758912	0.942729	0.805016	0.42081	0.630335	Non-significant	Ortholog(s) have role in reciprocal meiotic recombination and condensed nuclear chromosome localization
CAGL0G00814g	70.3924	-0.98717	0.285779	-3.45431	0.000551701	0.0135539	Non-significant	Ortholog(s) have small GTPase binding activity
CAGL0G00836g	0.279608	1.13922	3.35444	0.339615	0.734147	0.860493	Non-significant	Protein of unknown function
CAGL0G00858g	81.2875	0.145107	0.276862	0.524114	0.600199	0.770227	Non-significant	Ortholog(s) have transmembrane signaling receptor activity
CAGL0G00902g	144.306	-0.122686	0.281787	-0.435387	0.663281	0.814188	Non-significant	Ortholog(s) have structural constituent of nuclear pore activity
CAGL0G00924g	96.574	-0.133105	0.423215	-0.31451	0.753134	0.873338	Non-significant	Gene used for molecular typing of C. glabrata strain isolates
CAGL0G00946g	68.5261	0.509088	0.310454	1.63982	0.101043	0.270918	Non-significant	Has domain(s) with predicted thiol oxidase activity
CAGL0G00968g	39.3101	0.309676	0.841598	0.367962	0.712902	0.848287	Non-significant	Ortholog(s) have actin binding activity and role in actin cortical patch localization, bipolar cellular bud site selection, endocytosis, positive regulation of Arp2/3 complex-mediated actin nucleation, regulation of cytokinesis
CAGL0G00990g	664.82	-1.08034	0.453521	-2.38211	0.0172136	0.0926403	Non-significant	Acidic ribosomal protein L10
CAGL0G01012g	2.68151	-0.1327	1.05939	-0.12526	0.900318	0.954858	Non-significant	Ortholog(s) have role in ascospore formation, ascospore wall assembly, ascospore-type prospore membrane formation and cytoplasm localization
CAGL0G01056g	5.73944	1.26119	0.734869	1.71621	0.0861245	0.246831	Non-significant	Putative glycoside hydrolase of the Gas/Phr family; predicted GPI-anchor
CAGL0G01078g	2436.31	0.568105	0.274187	2.07196	0.038269	0.151483	Non-significant	Ortholog(s) have RNA binding, structural constituent of ribosome activity, role in cytoplasmic translation and cytosolic large ribosomal subunit localization
CAGL0G01100g	158.396	0.109174	0.188738	0.578445	0.562964	0.742836	Non-significant	Has domain(s) with predicted 6-phosphofructo-2-kinase activity, ATP binding, catalytic activity and role in fructose 2,6-bisphosphate metabolic process, fructose metabolic process
CAGL0G01122g	59.3981	0.804351	0.421966	1.9062	0.0566242	0.193275	Non-significant	Putative protein; gene is upregulated in azole-resistant strain
CAGL0G01144g	154.081	0.294591	0.252174	1.1682	0.242724	0.454519	Non-significant	Ortholog(s) have protein-containing complex binding activity
CAGL0G01166g	88.8094	-0.737039	0.253231	-2.91054	0.00360803	0.0378127	Non-significant	Protein of unknown function
CAGL0G01188g	90.8181	0.842251	0.289664	2.90768	0.00364123	0.0378468	Non-significant	Ortholog(s) have role in negative regulation of sphingolipid biosynthetic process, response to unfolded protein and SPOTS complex, endoplasmic reticulum localization
CAGL0G01210g	200.389	0.0190085	0.286005	0.066462	0.94701	0.976655	Non-significant	Putative nitrilase; protein abundance increased in ace2 mutant cells
CAGL0G01232g	125.009	-0.377249	0.257596	-1.4645	0.143058	0.333908	Non-significant	Has domain(s) with predicted serine-type carboxypeptidase activity and role in proteolysis
CAGL0G01254g	582.121	-0.321864	0.142879	-2.25271	0.0242773	0.11544	Non-significant	Putative aromatic aminotransferase I
CAGL0G01276g	43.2103	0.277565	0.382817	0.725061	0.468415	0.671952	Non-significant	Ortholog of S. cerevisiae : YNL050C, C. albicans SC5314 : C1_08710W_A, C. dubliniensis CD36 : Cd36_08220, C. parapsilosis CDC317 : CPAR2_804440 and C. auris B8441 : B9J08_004556
CAGL0G01298g	43.2055	0.00635803	0.301266	0.0211044	0.983162	0.994608	Non-significant	Ortholog(s) have role in cytoplasm to vacuole transport by the Cvt pathway, intra-Golgi vesicle-mediated transport and Golgi transport complex localization
CAGL0G01320g	307.019	0.229627	0.300272	0.76473	0.444432	0.65137	Non-significant	Ortholog(s) have protein tyrosine/serine/threonine phosphatase activity
CAGL0G01342g	123.27	0.306235	0.217221	1.40978	0.158604	0.354076	Non-significant	Ortholog(s) have role in positive regulation of kinase activity, positive regulation of phosphatidylinositol biosynthetic process, protein localization to vacuolar membrane
CAGL0G01364g	386.002	-0.41218	0.238407	-1.72889	0.0838281	0.243553	Non-significant	Ortholog(s) have glycine-tRNA ligase activity, role in glycyl-tRNA aminoacylation and cytoplasm, mitochondrion localization
CAGL0G01386g	82.5995	0.117966	0.220747	0.534395	0.593068	0.765913	Non-significant	Ortholog(s) have role in TOR signaling, actin cytoskeleton organization, actin filament bundle assembly, eisosome assembly, endosomal transport and establishment or maintenance of actin cytoskeleton polarity, more
CAGL0G01408g	14.1914	0.528798	0.459912	1.14978	0.250234	0.463351	Non-significant	Protein of unknown function
CAGL0G01430g	131.406	0.198465	0.348859	0.568897	0.569426	0.746569	Non-significant	Ortholog(s) have aminopeptidase activity, epoxide hydrolase activity and role in cellular lipid metabolic process, cytoplasm to vacuole transport by the NVT pathway, protein catabolic process
CAGL0G01452g	327.265	1.0636	0.416525	2.55352	0.010664	0.0701463	Non-significant	Ortholog(s) have role in endoplasmic reticulum to Golgi vesicle-mediated transport and COPII-coated ER to Golgi transport vesicle, Golgi apparatus, endoplasmic reticulum localization
CAGL0G01474g	19.2721	-0.929689	0.308622	-3.01239	0.00259201	0.0307663	Non-significant	Ortholog(s) have role in cellular response to methylmercury
CAGL0G01496g	78.4279	0.44704	0.280073	1.59616	0.110454	0.285145	Non-significant	Ortholog(s) have role in cytoplasm to vacuole transport by the Cvt pathway, intra-Golgi vesicle-mediated transport and Golgi transport complex localization
CAGL0G01540g	330.346	-1.03582	0.367415	-2.81922	0.00481411	0.0431717	Non-significant	Beta carbonic anhydrase with a predicted role in non-classical protein export; upregulated in azole-resistant strain; enzyme activity increased by amines and amino acids; protein abundance decreased in ace2 cells
CAGL0G01562g	16.6868	-0.817951	0.383329	-2.13381	0.0328582	0.138957	Non-significant	Ortholog(s) have phosphatidylinositol N-acetylglucosaminyltransferase activity and role in GPI anchor biosynthetic process
CAGL0G01584g	64.3481	-0.763947	0.309451	-2.46871	0.01356	0.08059	Non-significant	Ortholog(s) have TFIIIC-class transcription factor complex binding activity and role in DNA-templated transcription open complex formation, RNA polymerase III preinitiation complex assembly, positive regulation of transposon integration
CAGL0G01606g	66.972	-0.380016	0.284482	-1.33582	0.181609	0.384935	Non-significant	Has domain(s) with predicted ATP binding, alanine-tRNA ligase activity, aminoacyl-tRNA ligase activity, role in alanyl-tRNA aminoacylation, tRNA aminoacylation and cytoplasm localization
CAGL0G01628g	50.3814	-0.269109	0.279092	-0.964232	0.33493	0.550414	Non-significant	Ortholog(s) have cytosol, nucleus localization
CAGL0G01672g	121.403	-0.54948	0.187621	-2.92867	0.0034042	0.0366959	Non-significant	Ortholog(s) have structural molecule activity, role in positive regulation of mitotic metaphase/anaphase transition and nucleus, proteasome regulatory particle, lid subcomplex localization
CAGL0G01694g	28.7303	-0.712822	0.26228	-2.71778	0.00657206	0.0510241	Non-significant	Ortholog(s) have RNA binding activity, role in mRNA polyadenylation, pre-mRNA cleavage required for polyadenylation and cytosol, mRNA cleavage and polyadenylation specificity factor complex, nucleus localization
CAGL0G01716g	71.0507	-0.346164	0.350142	-0.988638	0.32284	0.542035	Non-significant	Has domain(s) with predicted ATP binding, protein kinase activity, protein tyrosine kinase activity and role in protein phosphorylation
CAGL0G01738g	713.078	0.445901	0.199353	2.23674	0.0253035	0.118021	Non-significant	Protein of unknown function
CAGL0G01760g	89.0426	0.164931	0.297574	0.554251	0.579407	0.755288	Non-significant	Ortholog(s) have role in autophagy of peroxisome, cytoplasm to vacuole transport by the Cvt pathway, establishment of cell polarity and filamentous growth of a population of unicellular organisms, more
CAGL0G01782g	71.0285	-0.0426732	0.203933	-0.209251	0.834252	0.921288	Non-significant	Ortholog(s) have RNA polymerase II cis-regulatory region sequence-specific DNA binding activity
CAGL0G01804g	146.303	-0.724896	0.359511	-2.01634	0.0437643	0.164412	Non-significant	Ortholog(s) have endopeptidase activity and role in proteasomal ubiquitin-independent protein catabolic process, proteasome core complex assembly, proteasome-mediated ubiquitin-dependent protein catabolic process
CAGL0G01826g	2954.54	0.606391	0.323651	1.8736	0.0609861	0.202469	Non-significant	Ortholog(s) have role in ribosomal large subunit assembly and cytosolic large ribosomal subunit localization
CAGL0G01848g	36.8906	-0.480365	0.312982	-1.5348	0.124833	0.30709	Non-significant	Ortholog(s) have role in mRNA splicing, via spliceosome and Prp19 complex, U2-type catalytic step 1 spliceosome localization
CAGL0G01881g	59.2515	-0.718517	0.34672	-2.07232	0.0382352	0.151483	Non-significant	Ortholog(s) have structural constituent of ribosome activity and role in cellular respiration, regulation of mitochondrial DNA metabolic process, response to oxidative stress
CAGL0G01892g	113.935	-0.427329	0.372679	-1.14664	0.25153	0.465006	Non-significant	Ortholog(s) have mitochondrial outer membrane, plasma membrane localization; mass spectrometry data predicts an N-terminal extension of this gene
CAGL0G01903g	78.5498	-1.5366	0.335838	-4.57541	4.75292e-06	0.000534147	Down_regulated	Ortholog(s) have uroporphyrin-III C-methyltransferase activity and role in siroheme biosynthetic process
CAGL0G01925g	100.479	0.53379	0.213257	2.50304	0.0123133	0.0759799	Non-significant	Has domain(s) with predicted hydrolase activity and role in metabolic process
CAGL0G01947g	106.169	-0.187735	0.190481	-0.985583	0.324338	0.543026	Non-significant	Ortholog(s) have 2 iron, 2 sulfur cluster binding, 4 iron, 4 sulfur cluster binding, electron transfer activity
CAGL0G01969g	125.835	-0.56409	0.267864	-2.10588	0.0352144	0.145371	Non-significant	Ortholog(s) have phosphopantothenoylcysteine decarboxylase activity, protein serine/threonine phosphatase inhibitor activity
CAGL0G01991g	100.798	-0.60103	0.35606	-1.688	0.0914108	0.253662	Non-significant	Protein of unknown function
CAGL0G02013g	48.339	-0.641795	0.35681	-1.7987	0.0720656	0.224308	Non-significant	Ortholog of S. cerevisiae : AIM29, C. albicans SC5314 : C2_04960C_A, C. dubliniensis CD36 : Cd36_19480, C. parapsilosis CDC317 : CPAR2_210060 and C. auris B8441 : B9J08_005001
CAGL0G02035g	104.056	-0.453073	0.284051	-1.59504	0.110703	0.285237	Non-significant	Catalytic subunit of casein kinase 2 (CK2), involved in regulation of sphingolipid biosynthesis
CAGL0G02057g	22.6902	-1.0659	0.357846	-2.97865	0.00289525	0.0328876	Non-significant	Ortholog of S. cerevisiae : YKR075C and Saccharomyces cerevisiae S288C : YKR075C
CAGL0G02079g	1843.65	-0.344987	0.224852	-1.53428	0.12496	0.307138	Non-significant	Has domain(s) with predicted structural constituent of ribosome activity, role in translation and ribosome localization
CAGL0G02101g	398.38	0.234961	0.377845	0.621845	0.534044	0.721622	Non-significant	Putative omega class glutathione transferase; gene is downregulated in azole-resistant strain
CAGL0G02123g	148.006	-0.526568	0.226493	-2.32487	0.0200788	0.101538	Non-significant	Ortholog(s) have role in regulation of transcription involved in G1/S transition of mitotic cell cycle
CAGL0G02145g	32.8594	-0.195336	0.235138	-0.830733	0.406125	0.617197	Non-significant	Ortholog(s) have phosphatidylinositol-3-phosphate binding activity
CAGL0G02167g	107.01	0.100777	0.258507	0.389841	0.696654	0.836682	Non-significant	Ortholog(s) have 3'-tRNA processing endoribonuclease activity
CAGL0G02189g	177.905	-0.36887	0.262581	-1.40479	0.160085	0.355132	Non-significant	Putative methylenetetrahydrofolate dehydrogenase (NAD+); protein abundance increased in ace2 mutant cells
CAGL0G02211g	226.642	0.607198	0.215988	2.81125	0.00493488	0.0438899	Non-significant	Ortholog(s) have structural constituent of nuclear pore activity
CAGL0G02233g	41.9378	0.152115	0.314222	0.484101	0.628314	0.792822	Non-significant	Ortholog(s) have microtubule binding, microtubule plus-end binding activity
CAGL0G02255g	139.264	-1.10337	0.252095	-4.37682	1.20424e-05	0.00096376	Down_regulated	Ortholog(s) have GTPase activity, ribosome binding activity and role in nonfunctional rRNA decay, nuclear-transcribed mRNA catabolic process, no-go decay, positive regulation of translation, ribosome disassembly
CAGL0G02277g	53.1371	-0.436986	0.286037	-1.52773	0.126581	0.30925	Non-significant	Ortholog(s) have structural constituent of ribosome activity and mitochondrial large ribosomal subunit localization
CAGL0G02299g	105.146	0.355548	0.257847	1.37891	0.167922	0.36591	Non-significant	Ortholog(s) have ATP-dependent activity, acting on RNA, second spliceosomal transesterification activity
CAGL0G02321g	43.2818	-0.276067	0.236574	-1.16694	0.243235	0.455269	Non-significant	Ortholog(s) have metalloendopeptidase activity and role in TOR signaling, mitochondrial protein catabolic process, protein quality control for misfolded or incompletely synthesized proteins, response to redox state
CAGL0G02343g	52.6394	0.349214	0.317965	1.09828	0.272083	0.485686	Non-significant	Ortholog(s) have role in mitotic spindle elongation, vesicle-mediated transport and integral component of Golgi membrane localization
CAGL0G02365g	83.8109	0.349573	0.198601	1.76018	0.0783772	0.234421	Non-significant	Ortholog(s) have calcium-independent phospholipase A2 activity, lysophosphatidic acid acyltransferase activity, sterol esterase activity, triglyceride lipase activity
CAGL0G02387g	55.5213	-0.248861	0.32703	-0.760972	0.446674	0.653011	Non-significant	Ortholog(s) have Rho GDP-dissociation inhibitor activity and role in maintenance of cell polarity, regulation of Rho protein signal transduction
CAGL0G02409g	156.782	-0.570518	0.197342	-2.89101	0.00384007	0.0390506	Non-significant	Ortholog(s) have nucleolus localization
CAGL0G02453g	802.167	0.0277353	0.213861	0.129688	0.896813	0.95292	Non-significant	Ortholog(s) have dipeptide transmembrane transporter activity, peptide transmembrane transporter activity, tripeptide transmembrane transporter activity
CAGL0G02475g	3317.31	0.799231	0.352136	2.26967	0.0232278	0.112615	Non-significant	Ortholog(s) have role in protein ubiquitination, ribosomal large subunit assembly, ribosomal large subunit export from nucleus, ribosome biogenesis and cytosolic large ribosomal subunit localization
CAGL0G02497g	128.244	-0.521184	0.257571	-2.02346	0.043026	0.162796	Non-significant	Ortholog(s) have ribonucleoprotein complex binding activity
CAGL0G02519g	35.2005	0.630065	0.311228	2.02445	0.042924	0.162527	Non-significant	Has domain(s) with predicted diacylglycerol kinase activity and role in protein kinase C-activating G protein-coupled receptor signaling pathway
CAGL0G02535g	79.0209	1.12788	0.347196	3.24853	0.00116005	0.0199589	Non-significant	Ortholog(s) have chromatin DNA binding activity
CAGL0G02541g	125.265	0.270243	0.240473	1.1238	0.2611	0.473927	Non-significant	Ortholog(s) have peroxisome localization
CAGL0G02563g	25.5756	0.433321	0.30245	1.4327	0.151942	0.345484	Non-significant	Has domain(s) with predicted thiol-dependent deubiquitinase activity and role in protein deubiquitination, ubiquitin-dependent protein catabolic process
CAGL0G02585g	647.935	-1.20418	0.261288	-4.60862	4.05345e-06	0.000475785	Down_regulated	Homo-isocitrate dehydrogenase
CAGL0G02607g	59.078	-0.435629	0.236006	-1.84584	0.0649154	0.211443	Non-significant	Ortholog(s) have protein serine/threonine kinase activity
CAGL0G02629g	39.7477	0.460142	0.349219	1.31763	0.187627	0.392134	Non-significant	Ortholog(s) have S-adenosylmethionine-dependent methyltransferase activity, rRNA (uridine-N3-)-methyltransferase activity, role in rRNA base methylation and nucleolus localization
CAGL0G02651g	66.3783	0.276263	0.221768	1.24573	0.212865	0.420978	Non-significant	Ortholog(s) have ubiquitin-protein transferase activity and role in negative regulation of apoptotic process, negative regulation of gluconeogenesis, proteasome-mediated ubiquitin-dependent protein catabolic process
CAGL0G02673g	531.118	-0.930724	0.336581	-2.76523	0.00568831	0.0474366	Non-significant	Ortholog(s) have isocitrate dehydrogenase (NAD+) activity and role in isocitrate metabolic process, tricarboxylic acid cycle
CAGL0G02695g	36.9153	-0.441314	0.286854	-1.53847	0.123935	0.306269	Non-significant	Ortholog(s) have role in macroautophagy, mitochondrial proton-transporting ATP synthase complex assembly and mitochondrial matrix localization
CAGL0G02717g	41.1647	-0.0807278	0.365947	-0.220599	0.825404	0.915538	Non-significant	Ortholog(s) have glucan 1,4-alpha-glucosidase activity, role in glycogen catabolic process and fungal-type vacuole localization
CAGL0G02739g	51.84	0.238111	0.455304	0.522971	0.600995	0.770873	Non-significant	Ortholog(s) have DNA-binding transcription factor activity, DNA-binding transcription factor activity, RNA polymerase II-specific activity
CAGL0G02761g	81.5625	0.236135	0.285927	0.825857	0.408885	0.620078	Non-significant	Ortholog(s) have role in peptidyl-diphthamide biosynthetic process from peptidyl-histidine
CAGL0G02783g	63.1976	0.48737	0.387009	1.25932	0.207913	0.415355	Non-significant	Ortholog(s) have unfolded protein binding activity, role in box H/ACA snoRNP assembly and cytosol, nucleoplasm, nucleus localization
CAGL0G02805g	82.4769	0.168652	0.227756	0.740493	0.459001	0.664503	Non-significant	Ortholog(s) have kinase regulator activity, protein kinase activator activity
CAGL0G02827g	79.8278	-0.455934	0.209179	-2.17964	0.0292842	0.128792	Non-significant	Ortholog(s) have phosphatidylinositol-4,5-bisphosphate binding, sphingolipid binding activity
CAGL0G02849g	212.057	-0.0641273	0.232685	-0.275597	0.782858	0.890408	Non-significant	Ortholog(s) have endoplasmic reticulum, nuclear envelope localization
CAGL0G02871g	10.9924	1.58323	0.695572	2.27616	0.0228363	0.111761	Non-significant	Protein of unknown function
CAGL0G02893g	81.5996	0.0630732	0.201832	0.312504	0.754657	0.874145	Non-significant	Ortholog(s) have NADH kinase activity, role in NADP biosynthetic process, cellular response to oxidative stress and mitochondrial matrix localization
CAGL0G02915g	1032.26	0.142166	0.276744	0.513709	0.607455	0.775324	Non-significant	Long chain base-responsive inhibitor of protein kinases
CAGL0G02937g	21.0272	-0.229173	0.431126	-0.531568	0.595025	0.767128	Non-significant	Ortholog(s) have pyruvate decarboxylase activity and role in L-phenylalanine catabolic process, aromatic amino acid family catabolic process to alcohol via Ehrlich pathway, ethanol metabolic process, tryptophan catabolic process
CAGL0G02959g	106.616	0.0827863	0.229585	0.36059	0.718406	0.851384	Non-significant	Ortholog of S. cerevisiae : NNF2, C. albicans SC5314 : C2_00120C_A/EMC9, C. dubliniensis CD36 : Cd36_15110, C. parapsilosis CDC317 : CPAR2_213650 and C. auris B8441 : B9J08_003902
CAGL0G03003g	208.806	0.355149	0.253349	1.40182	0.16097	0.35625	Non-significant	Ortholog(s) have role in rRNA processing, tRNA export from nucleus and CURI complex, UTP-C complex, nucleolus, small-subunit processome localization
CAGL0G03025g	36.5663	0.16118	0.240747	0.669499	0.503177	0.700338	Non-significant	Ortholog(s) have role in spliceosomal snRNP assembly and U4/U6 x U5 tri-snRNP complex localization
CAGL0G03047g	50.0342	0.13393	0.258763	0.517576	0.604754	0.773528	Non-significant	Ortholog(s) have protein kinase activity, protein serine/threonine kinase activity
CAGL0G03069g	43.7203	0.396655	0.273439	1.45062	0.146886	0.338949	Non-significant	Ortholog(s) have RNA lariat debranching enzyme activator activity, enzyme activator activity, role in mRNA splicing, via spliceosome and cytosol, nucleus localization
CAGL0G03091g	357.102	-0.328376	0.233476	-1.40646	0.159587	0.354608	Non-significant	Ortholog(s) have valine-tRNA ligase activity, role in valyl-tRNA aminoacylation and cytoplasm, mitochondrion localization
CAGL0G03113g	53.5379	0.361349	0.259513	1.39241	0.163798	0.360041	Non-significant	Ortholog(s) have role in exonucleolytic trimming to generate mature 3'-end of 5.8S rRNA from tricistronic rRNA transcript (SSU-rRNA, 5.8S rRNA and LSU-rRNA), more
CAGL0G03135g	46.2742	0.420076	0.282616	1.48638	0.137178	0.325342	Non-significant	Ortholog(s) have thiamine pyrophosphate transmembrane transporter activity, role in mitochondrial thiamine pyrophosphate transmembrane transport and integral component of mitochondrial inner membrane localization
CAGL0G03157g	169.627	0.851556	0.252714	3.36965	0.000752641	0.0160341	Non-significant	Has domain(s) with predicted phosphotransferase activity, for other substituted phosphate groups activity, role in phospholipid biosynthetic process and membrane localization
CAGL0G03179g	157.713	0.393242	0.232822	1.68903	0.0912141	0.253575	Non-significant	Ortholog(s) have channel regulator activity, role in cellular protein catabolic process, cellular response to oxidative stress, positive regulation of glycerol transport and cytoplasm localization
CAGL0G03201g	53.2895	-0.0165156	0.313635	-0.0526586	0.958004	0.983788	Non-significant	Has domain(s) with predicted FMN binding, oxidoreductase activity, riboflavin reductase (NADPH) activity
CAGL0G03223g	61.8136	0.144978	0.260473	0.556594	0.577805	0.753572	Non-significant	Ortholog(s) have cysteine-type endopeptidase activity
CAGL0G03245g	197.919	-0.208656	0.216258	-0.964848	0.334621	0.550414	Non-significant	Ortholog(s) have role in cellular response to misfolded protein
CAGL0G03267g	63.0346	-0.0599713	0.268311	-0.223514	0.823135	0.914364	Non-significant	Ortholog(s) have role in protein targeting to membrane
CAGL0G03289g	999.867	1.4278	0.23457	6.08688	1.15134e-09	4.34385e-07	Up_regulated	Heat shock protein of the HSP70 family
CAGL0G03311g	599.791	0.256194	0.248755	1.02991	0.303054	0.520055	Non-significant	Has domain(s) with predicted ATP binding, aminoacyl-tRNA editing activity, aminoacyl-tRNA ligase activity, isoleucine-tRNA ligase activity and role in isoleucyl-tRNA aminoacylation, tRNA aminoacylation for protein translation
CAGL0G03333g	23.5149	0.614186	0.440388	1.39465	0.163122	0.359154	Non-significant	Ortholog(s) have role in negative regulation of transposition, RNA-mediated
CAGL0G03355g	193.5	0.154627	0.292654	0.528362	0.597248	0.768537	Non-significant	Ortholog(s) have DNA binding, RNA binding, structural constituent of nuclear pore activity
CAGL0G03377g	0.00641615	0.982038	6.66338	0.147378	0.882833	0.945412	Non-significant	Ortholog(s) have role in homologous chromosome segregation, meiotic chromosome segregation, meiotic sister chromatid cohesion involved in meiosis I and monopolar spindle attachment to meiosis I kinetochore, more
CAGL0G03399g	102.653	0.418845	0.202567	2.06768	0.0386697	0.151974	Non-significant	Ortholog(s) have role in mRNA export from nucleus, poly(A)+ mRNA export from nucleus and posttranscriptional tethering of RNA polymerase II gene DNA at nuclear periphery, more
CAGL0G03421g	66.322	-0.511418	0.255212	-2.0039	0.0450813	0.167481	Non-significant	Protein of unknown function
CAGL0G03443g	298.95	-0.850826	0.278239	-3.0579	0.00222897	0.0282336	Non-significant	Ortholog(s) have nuclear localization sequence binding activity and role in NLS-bearing protein import into nucleus, protein import into nucleus, regulation of pseudohyphal growth
CAGL0G03465g	139.473	0.490504	0.219528	2.23435	0.0254598	0.118067	Non-significant	Ortholog(s) have U6 snRNA binding activity and role in P-body assembly, mRNA splicing, via spliceosome
CAGL0G03487g	36.9696	0.559557	0.254975	2.19456	0.0281953	0.12622	Non-significant	Ortholog(s) have role in cellular copper ion homeostasis, invasive growth in response to glucose limitation, pseudohyphal growth, vacuolar transport
CAGL0G03509g	100.691	-0.132742	0.21444	-0.619018	0.535905	0.723211	Non-significant	Ortholog(s) have role in actin filament organization, budding cell apical bud growth, regulation of cell shape, regulation of exocytosis, septum digestion after cytokinesis
CAGL0G03531g	6.9361	-0.981405	0.557953	-1.75894	0.0785881	0.234521	Non-significant	Ortholog of S. cerevisiae : SPR6 and Saccharomyces cerevisiae S288C : YER115C
CAGL0G03553g	63.9952	-0.060044	0.219907	-0.273042	0.784821	0.891681	Non-significant	Ortholog(s) have ubiquitin-protein transferase activity, role in cellular response to DNA damage stimulus, protein sumoylation, protein ubiquitination, telomere maintenance and SUMO-targeted ubiquitin ligase complex, nucleus localization
CAGL0G03575g	2239.55	0.430951	0.301075	1.43138	0.152323	0.345753	Non-significant	Has domain(s) with predicted structural constituent of ribosome activity, role in translation and ribosome localization; evidence for a extended second exon by 2 amino acids
CAGL0G03597g	104.781	-0.452944	0.191588	-2.36416	0.0180711	0.0949767	Non-significant	S. cerevisiae ortholog SHO1 has role in establishment of cell polarity, osmosensory signaling pathway, signal transduction involved in filamentous growth, cellular response to heat; osmosensitivity of CBS138 strain not seen in other strains
CAGL0G03619g	40.7729	0.00271931	0.289813	0.00938299	0.992514	0.998394	Non-significant	Ortholog(s) have L-arginine transmembrane transporter activity, L-aspartate transmembrane transporter activity and L-glutamate transmembrane transporter activity, more
CAGL0G03641g	102.323	-0.912934	0.33144	-2.75445	0.00587912	0.047889	Non-significant	Has domain(s) with predicted aminopeptidase activity, metalloaminopeptidase activity, metalloexopeptidase activity and role in cellular process, proteolysis
CAGL0G03663g	228.994	-0.530717	0.152671	-3.47622	0.00050853	0.0127386	Non-significant	Ortholog(s) have FFAT motif binding, phosphatidylinositol binding activity
CAGL0G03685g	29.1263	0.340577	0.392804	0.867041	0.385919	0.598442	Non-significant	Protein of unknown function
CAGL0G03707g	166.345	-0.313493	0.236532	-1.32538	0.185047	0.388944	Non-significant	Ortholog(s) have GTPase activator activity and role in COPI coating of Golgi vesicle, endoplasmic reticulum to Golgi vesicle-mediated transport, retrograde vesicle-mediated transport, Golgi to endoplasmic reticulum
CAGL0G03729g	36.4849	-0.032062	0.347767	-0.0921939	0.926544	0.968123	Non-significant	Protein of unknown function
CAGL0G03751g	48.8146	-0.930691	0.40013	-2.32597	0.0200203	0.101495	Non-significant	Ortholog(s) have histone binding activity, role in chromatin silencing at telomere, histone acetylation, nucleosome assembly and histone acetyltransferase complex, nucleus localization
CAGL0G03773g	239.34	0.576924	0.341353	1.69011	0.0910068	0.253533	Non-significant	Ortholog(s) have role in endoplasmic reticulum tubular network membrane organization, nuclear envelope organization, nuclear pore organization
CAGL0G03795g	471.01	0.448795	0.346403	1.29558	0.195119	0.401488	Non-significant	Heat shock protein of the HSP70 family
CAGL0G03861g	34.4637	-0.493011	0.315344	-1.56341	0.117956	0.297113	Non-significant	Putative protein involved in mitochondrial transport; gene is upregulated in azole-resistant strain
CAGL0G03883g	500.457	1.67833	0.26868	6.2466	4.19495e-10	2.01434e-07	Up_regulated	Ortholog(s) have ADP binding, ATP binding, ATPase, chaperone binding, misfolded protein binding, unfolded protein binding activity
CAGL0G03905g	37.9456	-0.546668	0.306303	-1.78473	0.0743046	0.227656	Non-significant	Ortholog(s) have 2 iron, 2 sulfur cluster binding, iron ion binding, iron-sulfur cluster binding, iron-sulfur transferase activity
CAGL0G03927g	31.9738	0.323278	0.292114	1.10668	0.26843	0.481443	Non-significant	Putative drug:H+ antiporter, involved in efflux of clotrimazole; required for resistance to clotrimazole and other drugs; involved in virulence
CAGL0G03949g	0.420909	1.94385	2.80889	0.692035	0.488915	0.689127	Non-significant	Protein of unknown function
CAGL0G03971g	311.858	0.00970263	0.250779	0.0386899	0.969138	0.988221	Non-significant	Ortholog(s) have role in negative regulation of transcription from RNA polymerase II promoter in response to iron and cytosol localization
CAGL0G03993g	0.0744576	0.054372	6.63584	0.00819368	0.993462	0.998757	Non-significant	Protein of unknown function
CAGL0G04015g	74.2285	-0.0204174	0.221935	-0.0919973	0.9267	0.968123	Non-significant	Ortholog(s) have mannose-ethanolamine phosphotransferase activity, transferase activity, transferring phosphorus-containing groups activity and role in GPI anchor biosynthetic process
CAGL0G04037g	116.328	0.276797	0.226374	1.22274	0.221426	0.43079	Non-significant	Ortholog(s) have cytoplasm localization
CAGL0G04059g	75.1856	-0.442878	0.250808	-1.7658	0.0774286	0.232506	Non-significant	Ortholog(s) have ubiquitin protein ligase activity and role in nucleotide-excision repair, phosphorylation of RNA polymerase II C-terminal domain, transcription by RNA polymerase II
CAGL0G04081g	32.6608	0.306331	0.3832	0.799402	0.424057	0.63291	Non-significant	Ortholog(s) have endoplasmic reticulum localization
CAGL0G04103g	69.7865	-0.0863738	0.216917	-0.398189	0.690491	0.832828	Non-significant	Ortholog(s) have AP-2 adaptor complex, endocytic vesicle localization
CAGL0G04125g	84.44	0.176052	0.213087	0.826198	0.408692	0.619963	Non-significant	Protein with similarity to S. cerevisiae Sag1 agglutinin, involved in cell adhesion; predicted GPI-anchor
CAGL0G04147g	16.2848	0.397998	0.370482	1.07427	0.282702	0.498571	Non-significant	Ortholog(s) have bis(5'-nucleosyl)-tetraphosphatase (asymmetrical) activity, hydrolase activity, nucleoside-triphosphatase activity and role in diadenosine triphosphate catabolic process, nucleoside catabolic process
CAGL0G04169g	67.0815	-0.0186871	0.227932	-0.0819853	0.934658	0.971824	Non-significant	Ortholog(s) have SCF ubiquitin ligase complex localization
CAGL0G04191g	35.5821	0.0269154	0.341563	0.0788008	0.937191	0.972734	Non-significant	Protein of unknown function
CAGL0G04213g	411.587	0.12939	0.201104	0.643399	0.519965	0.711649	Non-significant	Ortholog(s) have ribonucleoside-diphosphate reductase activity, thioredoxin disulfide as acceptor activity, role in deoxyribonucleotide biosynthetic process and cytoplasm, nucleus, ribonucleoside-diphosphate reductase complex localization
CAGL0G04279g	6.73875	0.135686	0.474532	0.285936	0.774927	0.886027	Non-significant	Has domain(s) with predicted glycosyltransferase activity and role in protein glycosylation
CAGL0G04345g	79.0587	0.139021	0.194256	0.715655	0.474205	0.67861	Non-significant	Ortholog(s) have ubiquitin binding activity, role in mitochondrial fission, mitochondrial genome maintenance, peroxisome fission and mitochondrial outer membrane localization
CAGL0G04367g	144.036	-1.00673	0.214389	-4.69581	2.6555e-06	0.000342106	Down_regulated	Ortholog(s) have unfolded protein binding activity, role in protein folding and chaperonin-containing T-complex localization
CAGL0G04389g	66.3599	-0.444783	0.282521	-1.57434	0.11541	0.292652	Non-significant	Ortholog(s) have DNA-binding transcription factor activity, RNA polymerase II-specific, sequence-specific DNA binding activity
CAGL0G04411g	183.339	0.326891	0.352882	0.926345	0.354267	0.56963	Non-significant	Ortholog(s) have U3 snoRNA binding activity
CAGL0G04433g	31.9443	-0.331603	0.342863	-0.96716	0.333464	0.549737	Non-significant	Ortholog of S. cerevisiae : PRM10, C. albicans SC5314 : C7_01940C_A, C. dubliniensis CD36 : Cd36_71750, C. parapsilosis CDC317 : CPAR2_703450 and C. auris B8441 : B9J08_001559
CAGL0G04455g	7.08671	2.22418	0.638368	3.48416	0.000493681	0.012582	Non-significant	Ortholog(s) have protein kinase activity, role in negative regulation of DNA replication origin binding, protein phosphorylation, regulation of meiotic nuclear division and nucleus localization
CAGL0G04499g	132.492	0.809931	0.296418	2.7324	0.00628756	0.049985	Non-significant	Ortholog of S. cerevisiae : SET4 and Saccharomyces cerevisiae S288C : YJL105W
CAGL0G04521g	91.6998	-0.189691	0.254618	-0.745001	0.456271	0.662781	Non-significant	Ortholog(s) have protein domain specific binding activity, role in protein import into mitochondrial matrix and PAM complex, Tim23 associated import motor, TIM23 mitochondrial import inner membrane translocase complex localization
CAGL0G04543g	49.4017	-0.222965	0.295424	-0.75473	0.450411	0.657003	Non-significant	Ortholog(s) have role in filamentous growth, late endosome to vacuole transport via multivesicular body sorting pathway and fungal-type vacuole membrane localization
CAGL0G04565g	31.0477	-0.0876787	0.415285	-0.211129	0.832787	0.920611	Non-significant	Ortholog(s) have plus-end-directed microtubule motor activity and role in establishment of mitotic spindle localization, nuclear migration along microtubule, positive regulation of microtubule motor activity, plus-end-directed
CAGL0G04587g	31.8966	0.127207	0.273547	0.465029	0.641911	0.801375	Non-significant	Ortholog(s) have role in DNA-dependent DNA replication, cellular protein localization, double-strand break repair via break-induced replication
CAGL0G04609g	47.9226	-0.268387	0.266788	-1.00599	0.31442	0.533557	Non-significant	Ortholog(s) have protein serine/threonine kinase activity
CAGL0G04631g	321.278	0.662682	0.305525	2.16899	0.0300834	0.131061	Non-significant	Ortholog(s) have role in cellular zinc ion homeostasis
CAGL0G04653g	28.489	-0.415794	0.33602	-1.23741	0.215936	0.424163	Non-significant	Ortholog(s) have protein folding chaperone activity, role in mitochondrial respiratory chain complex III assembly and mitochondrial matrix, mitochondrion localization
CAGL0G04675g	36.7409	-0.451708	0.412995	-1.09374	0.27407	0.488191	Non-significant	Ortholog(s) have structural constituent of ribosome activity, role in mitochondrial translational initiation and mitochondrial small ribosomal subunit localization
CAGL0G04697g	71.1399	0.559283	0.282504	1.97973	0.0477338	0.17353	Non-significant	Ortholog(s) have role in protein targeting to vacuole, vacuolar acidification, vacuole inheritance and CORVET complex, endosome localization
CAGL0G04719g	36.087	0.0554127	0.274588	0.201803	0.840071	0.924182	Non-significant	Ortholog(s) have phosphatidylinositol-3,5-bisphosphate 5-phosphatase activity, phosphatidylinositol-3-phosphatase activity, phosphatidylinositol-4,5-bisphosphate 5-phosphatase activity, phosphatidylinositol-4-phosphate phosphatase activity
CAGL0G04741g	359.328	-0.251899	0.273356	-0.921506	0.356786	0.571569	Non-significant	Ortholog(s) have 2-isopropylmalate synthase activity, role in leucine biosynthetic process and cytoplasm, mitochondrion localization
CAGL0G04763g	415.524	0.88212	0.371525	2.37433	0.0175811	0.0935711	Non-significant	Has domain(s) with predicted role in termination of G protein-coupled receptor signaling pathway
CAGL0G04785g	3.56657	0.647713	0.796064	0.813644	0.415849	0.627038	Non-significant	Protein of unknown function
CAGL0G04807g	55.2207	-0.917303	0.306307	-2.99472	0.00274698	0.0317495	Non-significant	Ortholog(s) have SNAP receptor activity and role in autophagosome maturation, piecemeal microautophagy of the nucleus, vacuole fusion, non-autophagic, vesicle docking, vesicle fusion, vesicle fusion with vacuole
CAGL0G04829g	59.3595	-0.509087	0.26775	-1.90135	0.057256	0.194486	Non-significant	Protein of unknown function
CAGL0G04851g	383.32	0.275025	0.36782	0.747716	0.454631	0.66135	Non-significant	Predicted fatty acid elongase involved in production of very long chain fatty acids for sphingolipid biosynthesis; mutants show reduced sensitivity to caspofungin and increased sensitivity to micafungin
CAGL0G04873g	98.243	-0.134341	0.245412	-0.547411	0.584096	0.758966	Non-significant	Ortholog(s) have phosphatidylinositol-4,5-bisphosphate binding activity
CAGL0G04895g	55.6216	-1.02563	0.322333	-3.18189	0.00146317	0.0227978	Non-significant	Ortholog(s) have actin filament binding activity
CAGL0G04917g	74.4024	-0.74367	0.358183	-2.07623	0.0378726	0.150749	Non-significant	Ortholog(s) have ATPase, unfolded protein binding activity and role in cellular iron ion homeostasis, iron-sulfur cluster assembly, protein maturation by [2Fe-2S] cluster transfer, protein maturation by iron-sulfur cluster transfer
CAGL0G04939g	9.93464	-0.151888	0.454202	-0.334405	0.738074	0.862883	Non-significant	Ortholog(s) have ubiquitin-protein transferase activity
CAGL0G04961g	63.5308	0.766426	0.318608	2.40555	0.0161483	0.0894087	Non-significant	Ortholog(s) have glutathione-disulfide reductase (NADPH) activity
CAGL0G04983g	57.2515	0.679706	0.302617	2.24609	0.0246982	0.116375	Non-significant	Ortholog of S. cerevisiae : YLR363W-A, C. albicans SC5314 : CR_04750W_A, C. dubliniensis CD36 : Cd36_30120, C. parapsilosis CDC317 : CPAR2_204060 and C. auris B8441 : B9J08_001976
CAGL0G05005g	90.3011	0.585985	0.222878	2.62917	0.00855932	0.0607759	Non-significant	Ortholog(s) have role in nuclear-transcribed mRNA catabolic process, nonsense-mediated decay
CAGL0G05027g	2088.04	0.0311579	0.273392	0.113968	0.909263	0.960003	Non-significant	Ortholog(s) have small ribosomal subunit rRNA binding, structural constituent of ribosome activity and role in maturation of SSU-rRNA from tricistronic rRNA transcript (SSU-rRNA, 5.8S rRNA, LSU-rRNA)
CAGL0G05049g	120.595	0.738363	0.299601	2.46449	0.0137209	0.0807959	Non-significant	Ortholog(s) have Arp2/3 complex binding activity, role in actin filament debranching, negative regulation of Arp2/3 complex-mediated actin nucleation and actin cortical patch, cytoplasm localization
CAGL0G05071g	203.413	0.329137	0.248568	1.32413	0.185459	0.389043	Non-significant	Ortholog(s) have serine C-palmitoyltransferase activity, role in sphingolipid biosynthetic process and SPOTS complex, serine C-palmitoyltransferase complex localization
CAGL0G05093g	102.917	-0.630396	0.320232	-1.96856	0.0490033	0.1768	Non-significant	Has domain(s) with predicted ATP binding, ATPase, nucleoside-triphosphatase activity, nucleotide binding activity
CAGL0G05115g	261.866	1.13679	0.421167	2.69914	0.00695194	0.0527588	Non-significant	Ortholog(s) have RNA binding, poly(U) RNA binding activity and role in mRNA splicing, via spliceosome
CAGL0G05159g	35.2848	0.328958	0.310922	1.05801	0.290051	0.505626	Non-significant	Ortholog(s) have role in mitochondrial genome maintenance, mitochondrial tRNA 5'-end processing, vacuolar acidification and matrix side of mitochondrial inner membrane localization
CAGL0G05181g	46.512	1.05498	0.278873	3.783	0.000154949	0.00564441	Up_regulated	Ortholog of S. cerevisiae : RTR2 and Saccharomyces cerevisiae S288C : YDR066C
CAGL0G05203g	35.6324	0.562703	0.251925	2.23361	0.0255084	0.118085	Non-significant	Ortholog of S. cerevisiae : OCA6, C. albicans SC5314 : C1_13990W_A/OCA6, C. dubliniensis CD36 : Cd36_12970, C. parapsilosis CDC317 : CPAR2_700260 and C. auris B8441 : B9J08_005454
CAGL0G05225g	74.8452	-0.715731	0.2462	-2.90711	0.00364788	0.0378468	Non-significant	Protein with a predicted role in genome stability
CAGL0G05247g	57.7996	-0.279513	0.223738	-1.24928	0.211561	0.419681	Non-significant	Ortholog(s) have thiol-dependent deubiquitinase activity
CAGL0G05269g	2020.65	1.84582	0.537951	3.43121	0.000600902	0.0142797	Non-significant	Putative mitochondrial protein; gene is downregulated in azole-resistant strain
CAGL0G05291g	122.502	0.308917	0.240226	1.28594	0.198463	0.405181	Non-significant	Ortholog(s) have aralkylamine N-acetyltransferase activity, diamine N-acetyltransferase activity and role in chromatin organization
CAGL0G05313g	147.711	0.551219	0.233314	2.36257	0.0181488	0.095199	Non-significant	Ortholog(s) have transferase activity, transferring phosphorus-containing groups activity and role in mannosyl diphosphorylinositol ceramide metabolic process, sphingolipid biosynthetic process
CAGL0G05329g	13.1712	-0.201456	0.655327	-0.307413	0.758529	0.875941	Non-significant	Ortholog(s) have DNA translocase activity, role in positive regulation of transcription by RNA polymerase II and SWI/SNF complex, cytosol, nucleus localization
CAGL0G05335g	460.701	0.11394	0.221112	0.515303	0.606342	0.774346	Non-significant	Ortholog(s) have trehalose-phosphatase activity and role in cellular response to heat, fungal-type cell wall organization, trehalose biosynthetic process, trehalose metabolic process, trehalose metabolism in response to stress
CAGL0G05357g	76.9539	0.705739	0.287109	2.45808	0.013968	0.0817045	Non-significant	Protein of unknown function
CAGL0G05379g	48.8278	-0.287535	0.288526	-0.996565	0.318976	0.537425	Non-significant	Ortholog(s) have transcription coregulator activity
CAGL0G05401g	144.849	0.283036	0.167637	1.68839	0.0913367	0.253649	Non-significant	Ortholog(s) have mRNA binding activity
CAGL0G05423g	10.0963	-0.111851	0.432485	-0.258623	0.795926	0.897349	Non-significant	Putative endonuclease with a predicted role in mating-type switching
CAGL0G05445g	96.4145	0.0601425	0.198655	0.302749	0.762081	0.878032	Non-significant	Ortholog(s) have GTPase activator activity, actin binding activity
CAGL0G05467g	48.5343	-0.119506	0.233542	-0.511713	0.608852	0.776801	Non-significant	Protein of unknown function
CAGL0G05489g	103.392	-0.315396	0.32031	-0.984658	0.324792	0.543236	Non-significant	Ortholog(s) have GTP binding, structural constituent of cytoskeleton activity
CAGL0G05511g	83.6412	-0.446602	0.191127	-2.33668	0.0194559	0.0996759	Non-significant	Ortholog(s) have role in mRNA destabilization, regulation of cell size
CAGL0G05522g	0.407497	0.0690629	2.8998	0.0238164	0.980999	0.994253	Non-significant	Protein of unknown function
CAGL0G05544g	606.54	0.831873	0.247573	3.36012	0.000779096	0.016193	Non-significant	Ortholog(s) have role in cell morphogenesis involved in conjugation with cellular fusion and mating projection localization
CAGL0G05566g	305.74	0.791409	0.251956	3.14106	0.0016834	0.0247681	Non-significant	Ortholog(s) have role in ascospore formation, fungal-type cell wall organization and cell cortex, endosome, fungal-type vacuole, perinuclear region of cytoplasm localization
CAGL0G05588g	8.44064	0.231954	0.473435	0.489939	0.624177	0.788736	Non-significant	Ortholog(s) have single-stranded telomeric DNA binding, telomerase inhibitor activity, translation elongation factor binding activity
CAGL0G05610g	73.0923	-1.62245	0.250803	-6.46902	9.86416e-11	6.51281e-08	Down_regulated	Ortholog(s) have D-leucyl-tRNA(Leu) deacylase activity, D-tyrosyl-tRNA(Tyr) deacylase activity and role in D-leucine catabolic process, D-tyrosine catabolic process, tRNA metabolic process
CAGL0G05632g	241.388	2.75745	0.402499	6.85082	7.34279e-12	6.4641e-09	Up_regulated	Ortholog of S. cerevisiae : YDL218W, C. albicans SC5314 : C5_04190W_A/MRV2, C. dubliniensis CD36 : Cd36_53890, C. parapsilosis CDC317 : CPAR2_502460 and Candida tenuis NRRL Y-1498 : CANTEDRAFT_116959
CAGL0G05654g	30.7368	-0.981924	0.279132	-3.51777	0.000435189	0.0116094	Non-significant	Ortholog(s) have mitochondrion targeting sequence binding, protein transmembrane transporter activity, role in protein insertion into mitochondrial inner membrane and TIM22 mitochondrial import inner membrane insertion complex localization
CAGL0G05676g	42.2448	0.303626	0.301662	1.00651	0.314169	0.533411	Non-significant	Ortholog(s) have metalloendopeptidase activity and role in adaptation of signaling pathway by response to pheromone involved in conjugation with cellular fusion, positive regulation of ergosterol biosynthetic process, protein deneddylation
CAGL0G05698g	483.945	0.863029	0.212518	4.06097	4.8869e-05	0.00263394	Non-significant	Ortholog(s) have glutamate dehydrogenase (NAD+) activity and role in nitrogen compound metabolic process
CAGL0G05720g	46.2641	0.201182	0.277442	0.725132	0.468371	0.671952	Non-significant	Ortholog(s) have role in negative regulation of conjugation with cellular fusion, negative regulation of transcription from RNA polymerase II promoter by pheromones
CAGL0G05742g	39.0178	-0.343974	0.332052	-1.0359	0.300247	0.516989	Non-significant	Ortholog(s) have rRNA binding, snoRNA binding activity, role in ribosomal small subunit biogenesis and 90S preribosome, nucleolus localization
CAGL0G05764g	244.159	0.365541	0.24113	1.51595	0.129532	0.313416	Non-significant	Has domain(s) with predicted GTP binding, GTPase activity and role in intracellular protein transport, nucleocytoplasmic transport, protein transport, signal transduction, small GTPase mediated signal transduction
CAGL0G05786g	240.82	0.794038	0.295109	2.69066	0.00713116	0.05358	Non-significant	Ortholog(s) have unfolded protein binding activity and role in COPII-coated vesicle budding, amino acid transport, endoplasmic reticulum to Golgi vesicle-mediated transport, protein folding, vesicle-mediated transport
CAGL0G05808g	64.6689	-0.157173	0.262084	-0.599703	0.548704	0.732453	Non-significant	Putative adhesin-like protein
CAGL0G05830g	430.508	0.145831	0.214337	0.680384	0.496261	0.694923	Non-significant	Ortholog(s) have DNA binding activity
CAGL0G05852g	28.9501	-0.654666	0.281758	-2.3235	0.0201522	0.101758	Non-significant	Ortholog(s) have dCMP deaminase activity and role in dTMP biosynthetic process, dUMP biosynthetic process
CAGL0G05874g	262.366	0.891723	0.327804	2.72029	0.00652249	0.050894	Non-significant	Ortholog(s) have DNA-directed 5'-3' RNA polymerase activity, RNA polymerase I activity, RNA polymerase II activity, RNA polymerase III activity, RNA-directed 5'-3' RNA polymerase activity, zinc ion binding activity
CAGL0G05896g	207.644	1.05237	0.380471	2.76596	0.00567556	0.0474366	Non-significant	Putative adhesin-like protein
CAGL0G05918g	71.1823	0.356915	0.265136	1.34616	0.178251	0.38072	Non-significant	Ortholog(s) have unfolded protein binding activity and role in endoplasmic reticulum to Golgi vesicle-mediated transport, fungal-type cell wall chitin biosynthetic process, protein folding
CAGL0G05940g	2280.42	0.676661	0.300318	2.25315	0.02425	0.11544	Non-significant	Ortholog(s) have cytosolic large ribosomal subunit localization
CAGL0G05962g	133.316	0.947359	0.420289	2.25406	0.0241922	0.115432	Non-significant	Has domain(s) with predicted integral component of membrane localization
CAGL0G05984g	9.15671	-0.121891	0.555065	-0.219598	0.826185	0.91621	Non-significant	Ortholog(s) have role in ascospore wall assembly
CAGL0G06006g	1598.53	1.40096	0.392718	3.56734	0.000360623	0.0101997	Non-significant	Ortholog(s) have endopeptidase inhibitor activity and role in vacuole fusion, non-autophagic
CAGL0G06028g	197.514	-0.295655	0.3092	-0.956194	0.338974	0.553954	Non-significant	Putative aromatic aminotransferase II
CAGL0G06050g	175.383	-1.02599	0.334667	-3.06571	0.00217157	0.0278404	Non-significant	Protein of unknown function
CAGL0G06072g	105.773	-0.253509	0.32032	-0.791425	0.428696	0.636596	Non-significant	Has domain(s) with predicted metallocarboxypeptidase activity, zinc ion binding activity and role in proteolysis
CAGL0G06094g	94.1611	-0.726738	0.255297	-2.84664	0.00441836	0.0416675	Non-significant	Ortholog(s) have role in negative regulation of nuclear-transcribed mRNA catabolic process, deadenylation-dependent decay and positive regulation of G1 to G0 transition, more
CAGL0G06116g	17.4901	0.0677587	0.418515	0.161903	0.871382	0.940851	Non-significant	Ortholog(s) have SUMO binding, SUMO ligase activity, metalloendopeptidase activity, metallopeptidase activity
CAGL0G06138g	123.509	-0.883146	0.275564	-3.20487	0.00135124	0.0218345	Non-significant	Ortholog(s) have protein serine/threonine kinase activity and role in cell morphogenesis, endocytosis, glucose mediated signaling pathway, protein phosphorylation, response to glucose
CAGL0G06160g	0.632894	-0.225634	1.66851	-0.135231	0.892429	0.950604	Non-significant	Protein of unknown function
CAGL0G06182g	17.204	0.00761681	0.341518	0.0223028	0.982206	0.994253	Non-significant	Ortholog of S. cerevisiae : YHR131C, C. albicans SC5314 : C5_03510C_A, C. dubliniensis CD36 : Cd36_53260, C. parapsilosis CDC317 : CPAR2_101770 and C. auris B8441 : B9J08_004698
CAGL0G06226g	83.7217	0.260976	0.226169	1.1539	0.248541	0.462414	Non-significant	Ortholog(s) have role in asymmetric protein localization to new mitotic spindle pole body, positive regulation of exit from mitosis, vesicle-mediated transport and cellular bud localization
CAGL0G06248g	90.5416	-0.625577	0.316028	-1.9795	0.0477596	0.17353	Non-significant	Ortholog(s) have role in maturation of 5.8S rRNA from tricistronic rRNA transcript (SSU-rRNA, 5.8S rRNA, LSU-rRNA), maturation of LSU-rRNA from tricistronic rRNA transcript (SSU-rRNA, 5.8S rRNA and LSU-rRNA), more
CAGL0G06270g	136.391	0.0767201	0.247263	0.310278	0.75635	0.875145	Non-significant	Ortholog(s) have phosphatidylcholine flippase activity, phosphatidylethanolamine flippase activity, phosphatidylserine flippase activity
CAGL0G06292g	21.9989	0.27279	0.336798	0.809952	0.417968	0.628357	Non-significant	Ortholog(s) have 3'-flap-structured DNA binding, 5'-flap-structured DNA binding activity
CAGL0G06314g	72.4542	0.277298	0.183767	1.50896	0.131308	0.314551	Non-significant	Ortholog(s) have role in cellular response to alkaline pH, cellular response to salt stress and endoplasmic reticulum localization
CAGL0G06336g	252.91	0.351427	0.257325	1.36569	0.172035	0.372262	Non-significant	Ortholog(s) have actin filament binding, microfilament motor activity, role in endoplasmic reticulum inheritance, intracellular mRNA localization, mating type switching and cellular bud, cellular bud tip, filamentous actin localization
CAGL0G06358g	241.591	0.700174	0.209533	3.34159	0.000833011	0.0167937	Non-significant	Ortholog(s) have SNAP receptor activity and role in Golgi to plasma membrane transport, ascospore-type prospore membrane formation, endocytosis, exocytosis, vesicle fusion, vesicle-mediated transport
CAGL0G06380g	361.392	0.409624	0.213785	1.91606	0.0553575	0.190736	Non-significant	Ortholog(s) have role in aerobic respiration
CAGL0G06402g	260.007	-0.353622	0.213757	-1.65432	0.0980621	0.265538	Non-significant	Ortholog(s) have mitochondrion localization
CAGL0G06424g	63.6594	0.335223	0.26787	1.25144	0.210774	0.41909	Non-significant	Ortholog(s) have phosphatidylinositol-3-phosphate binding activity, role in late endosome to Golgi transport, protein localization and cytosol, endosome localization
CAGL0G06446g	0.819801	0.0101096	1.50418	0.00672101	0.994637	0.999252	Non-significant	Protein of unknown function
CAGL0G06468g	179.774	0.460186	0.194843	2.36183	0.0181847	0.0952895	Non-significant	Putative protein; gene is downregulated in azole-resistant strain
CAGL0G06490g	2486.25	0.569094	0.245711	2.31611	0.0205522	0.102898	Non-significant	Ortholog(s) have role in ribosome biogenesis and small-subunit processome localization
CAGL0G06556g	49.4621	-0.262159	0.248561	-1.05471	0.29156	0.507419	Non-significant	Ortholog(s) have methylated histone binding activity
CAGL0G06578g	79.6947	0.287028	0.335174	0.856355	0.391801	0.603	Non-significant	Ortholog(s) have role in cellular response to oxidative stress
CAGL0G06600g	107.429	0.177576	0.256798	0.6915	0.489252	0.689127	Non-significant	Ortholog(s) have role in cristae formation, protein-containing complex subunit organization and MICOS complex, fungal-type vacuole membrane, mitochondrial crista junction localization
CAGL0G06622g	155.364	0.451402	0.23794	1.89713	0.0578114	0.195704	Non-significant	Protein of unknown function
CAGL0G06644g	0.0250194	0	6.66338	0	1	1	Non-significant	Protein of unknown function
CAGL0G06666g	147.225	-0.146215	0.222586	-0.65689	0.511251	0.706417	Non-significant	Ortholog(s) have DNA replication origin binding, DNA-directed DNA polymerase activity, chromatin binding, single-stranded DNA binding activity
CAGL0G06688g	118.894	-0.368407	0.272134	-1.35377	0.17581	0.377408	Non-significant	bZIP domain-containing protein
CAGL0G06710g	0.865297	-0.263259	2.05173	-0.128311	0.897903	0.953438	Non-significant	Protein of unknown function, involved in oxidative stress resistance
CAGL0G06732g	1024.67	-0.357301	0.25594	-1.39604	0.162703	0.358557	Non-significant	Ortholog(s) have 2-isopropylmalate synthase activity, role in leucine biosynthetic process and mitochondrion localization
CAGL0G06754g	174.207	-0.248551	0.168179	-1.4779	0.139435	0.327915	Non-significant	Ortholog(s) have 1-phosphatidylinositol binding, GTPase activity, molecular adaptor activity, phosphatidylinositol-4-phosphate binding, phosphatidylinositol-5-phosphate binding, structural constituent of cytoskeleton activity
CAGL0G06776g	129.138	-0.389452	0.197643	-1.97048	0.0487829	0.176125	Non-significant	Ortholog(s) have structural constituent of ribosome activity and mitochondrial large ribosomal subunit localization
CAGL0G06798g	675.071	1.26756	0.338283	3.74704	0.000178931	0.00625901	Up_regulated	Ortholog(s) have role in iron ion homeostasis and cytoplasm, nucleus localization
CAGL0G06820g	31.2902	0.45897	0.283437	1.6193	0.105382	0.278044	Non-significant	Ortholog(s) have role in mitochondrial tRNA 5'-end processing and matrix side of mitochondrial inner membrane localization
CAGL0G06842g	174.888	0.464668	0.232558	1.99808	0.0457083	0.168951	Non-significant	Ortholog(s) have role in actin cytoskeleton organization, negative regulation of Arp2/3 complex-mediated actin nucleation and actin cortical patch localization
CAGL0G06864g	31.4769	0.177816	0.317418	0.560197	0.575345	0.751848	Non-significant	Protein of unknown function
CAGL0G06886g	82.959	-0.696777	0.231644	-3.00797	0.00263002	0.0310084	Non-significant	Protein of unknown function
CAGL0G06908g	195.215	-0.185711	0.162897	-1.14005	0.254266	0.467776	Non-significant	Ortholog(s) have chaperonin-containing T-complex localization
CAGL0G06930g	33.7241	-0.156931	0.261498	-0.600122	0.548425	0.732435	Non-significant	Ortholog(s) have protein kinase activity and role in centromere complex assembly, macroautophagy, mitotic spindle assembly checkpoint signaling, protein localization to kinetochore, protein phosphorylation, sister chromatid biorientation
CAGL0G06952g	185.844	-0.446085	0.182845	-2.43969	0.0146997	0.0846219	Non-significant	Ortholog(s) have calmodulin binding, inositol hexakisphosphate binding, polyphosphate kinase activity
CAGL0G06974g	38.4319	-0.206816	0.301418	-0.686143	0.492623	0.691499	Non-significant	Ortholog(s) have DNA-directed 5'-3' RNA polymerase activity, RNA polymerase III activity and role in tRNA transcription by RNA polymerase III, transcription initiation from RNA polymerase III promoter
CAGL0G06996g	6.75782	-1.29673	0.571379	-2.26948	0.0232393	0.112615	Non-significant	Protein of unknown function
CAGL0G07018g	89.6845	0.363101	0.228487	1.58916	0.112025	0.287108	Non-significant	Has domain(s) with predicted integral component of membrane localization
CAGL0G07040g	62.614	0.0822475	0.287251	0.286326	0.774629	0.886027	Non-significant	Ortholog(s) have protein-disulfide reductase activity, role in cellular protein-containing complex assembly, protein N-linked glycosylation and oligosaccharyltransferase complex localization
CAGL0G07062g	39.512	-0.0613678	0.278132	-0.220642	0.825371	0.915538	Non-significant	Ortholog of S. cerevisiae : YML020W, C. albicans SC5314 : C3_06290W_A, C. dubliniensis CD36 : Cd36_86190, C. parapsilosis CDC317 : CPAR2_404740 and C. auris B8441 : B9J08_000043
CAGL0G07084g	42.9033	-0.281891	0.32875	-0.857461	0.39119	0.60241	Non-significant	Ortholog(s) have uracil DNA N-glycosylase activity, role in DNA repair, base-excision repair and cytoplasm, mitochondrion, nucleus localization
CAGL0G07106g	166.467	0.296307	0.22587	1.31185	0.189572	0.39422	Non-significant	Putative adenine phosphoribosyltransferase; protein abundance decreased in ace2 mutant cells
CAGL0G07128g	60.7604	0.544358	0.306296	1.77723	0.0755305	0.229106	Non-significant	Ortholog(s) have SUMO transferase activity, role in DNA repair and Smc5-Smc6 complex localization
CAGL0G07175g	41.1772	-0.442767	0.291482	-1.51902	0.128757	0.312688	Non-significant	Has domain(s) with predicted RNA binding, RNA-directed DNA polymerase activity and role in DNA integration, RNA-dependent DNA biosynthetic process
CAGL0G07188g	5.01873	-0.905823	0.787854	-1.14973	0.250253	0.463351	Non-significant	Protein of unknown function
CAGL0G07205g	105.947	-0.543824	0.249147	-2.18275	0.0290546	0.128357	Non-significant	Ortholog(s) have structural constituent of ribosome activity and mitochondrial large ribosomal subunit localization
CAGL0G07227g	3620.3	0.868875	0.345515	2.51473	0.0119124	0.0749311	Non-significant	Ortholog(s) have role in endonucleolytic cleavage in ITS1 to separate SSU-rRNA from 5.8S rRNA and LSU-rRNA from tricistronic rRNA transcript (SSU-rRNA, 5.8S rRNA, LSU-rRNA), rRNA export from nucleus and extracellular region localization
CAGL0G07249g	83.2338	-0.509952	0.314898	-1.61942	0.105357	0.278044	Non-significant	Ortholog(s) have RNA polymerase II transcription regulatory region sequence-specific DNA binding activity, role in negative regulation of transcription involved in G1/S transition of mitotic cell cycle and nucleus localization
[truncated: 3,369 more rows]

## Sheet: fks2d_vs_CBS138_3h
genes	baseMean	log2FoldChange	lfcSE	stat	pvalue	padj	regulation	gene_description
[truncated: 5,293 more rows]

[truncated: 6 more sheets: FKS2_F659del_vs_CBS138_3h, Fks2_F659V_vs_CBS138_3h, fks1d_vs_CBS138_24h, fks2d_vs_CBS138_24h, FKS2_F659del_vs_CBS138_24h, Fks2_F659V_vs_CBS138_24h]
