# Supplementary material for: Multidimensional assessment of in-host fitness costs of echinocandin resistance in the opportunistic fungal pathogen Candida glabrata reveals the niche-specific requirement for FKS1 and FKS2 during infection and gut colonization
Source: Antimicrob Agents Chemother. 2026 Mar 23;70(5):e01801-25. doi: 10.1128/aac.01801-25 (PMC13148028; doi:10.1128/aac.01801-25)
Supplement: Table S3 — List of clinical and isogenic C. glabrata isolates used in the current study and their sequnce type, antifunagl susceptibility profiles, and FKS and PDR1 mutations. [file aac.01801-25-s0005.xlsx]

## Sheet: Supplementray Table 1
Supplementary Table 3. List of clinical C. glabrata isolates used in the current study and their sequnce type, antifunagl susceptibility profiles, and FKS and PDR1 mutations.
Strain #	Original identifier	Sequence type	Minimum inhibitory concentration (µg/ml)				Susceptibility profile	Fks amino acid substitution	Pdr1 amino acid susbstitution
			Fluconazole	Micafungin	Anidulafungin	Amphotericin B
11	DPL155 (M234)	ST6	1	0.25	1	1	ECR	Fks2-F659V	V652L, F653V, S654A
34	DPL274 (3-CPH-W20800)	ST15	1	1	4	4	ECR	Fks2-F659S	WT
38	DPL245 (1611)	STY	16	4	4	0.5	ECR	Fks1-S629P	A766V/L1078F
41	DPL217	ST17	2	0.5	1	0.5	ECR	Fks2-S663F	WT
42	DPL219	ST17	2	0.5	1	0.5	ECR	Fks2-S663F	WT
58	DPL23	TBD	4	4	4	0.5	ECR	Fks2-F659del	ECR
61	DPL26	TBD	4	4	4	0.5	ECR	FKS2, F659S	TBD
62	DPL28	TBD	4	2	4	0.5	ECR	FKS2, S663P	TBD
63	DPL29	TBD	4	1	4	0.5	ECR	FKS2, S663P	TBD
64	DPL30	TBD	4	1	4	0.5	ECR	FKS2, S663P	TBD
29T	29T	TBD	8	0.015	0.25	1	ECR	Fks1-S629T	S76P, V91I, L98S, T143P, E590D
53T	53T	TBD	8	2	4	1	ECR	Fks1-S663P	V91I, L98S, D243N
119T	119T	TBD	4	4	4	1	ECR	Fks2-F659del	TBD
	TBD= to be determined
Supplementary Table 3. List of isogenic C. glabrata isolates derived from CBS138 and their sequnce type, antifunagl susceptibility profiles, and FKS and PDR1 mutations.
Strain #	Original identifier	Sequence type	Minimum inhibitory concentration (µg/ml)				Susceptibility profile	Fks amino acid substitution	Pdr1 amino acid substitution
			Fluconazole	Micafungin	Anidulafungin	Amphotericin B
24	CBS138	ST15	4	0.015	0.125	1	S	WT	WT
RG5	CBS138	ST15	4	1	2	1	ECR	Fks1-P633T	WT
RG11	CBS138	ST15	4	0.25	0.5	1	ECR	Fks2-R665G	WT
RG14	CBS138	ST15	4	0.5	1	1	ECR	Fks2-F659V	WT
RG15	CBS138	ST15	4	0.25	0.5	1	ECR	Fks2-R1378S	WT
RG16	CBS138	ST15	4	0.25	0.5	1	ECR	Fks1-D632V	WT
RG27	CBS138	ST15	4	0.5	1	1	ECR	Fks2-L662W	WT
RG29	CBS138	ST15	4	0.5	1	1	ECR	Fks2-L630R	WT
RG32	CBS138	ST15	4	0.25	0.5	1	ECR	Fks1-R631G	WT
