# Supplementary material for: Multidimensional assessment of in-host fitness costs of echinocandin resistance in the opportunistic fungal pathogen Candida glabrata reveals the niche-specific requirement for FKS1 and FKS2 during infection and gut colonization
Source: Antimicrob Agents Chemother. 2026 Mar 23;70(5):e01801-25. doi: 10.1128/aac.01801-25 (PMC13148028; doi:10.1128/aac.01801-25)
Supplement: Table S4 — List of oligos, their functions, and amplification programs. [file aac.01801-25-s0006.xlsx]

## Sheet: Supplementary Table 2
Supplementary Table 4. List of oligos, their functions, and amplification programs.
Oligo name	Sequence	Function	PCR program
FKS1-F-Ultramer	5'-TTTTTTTGCTCTTGTTTGATATACATTCGCTATGTCTTACAATAATAACGGACAACAAATGTCCGATCAGGGCTACTATGATAATAAGCTTGCCTCGTCCCCGC-3'	Amplification of NAT cassette and the flanking complementary regions	1 cycle of 95C, 5mins, 35 cycles of 95C, 30 seconds, 60, 20 seconds, 72, 80 seconds, 1 cycle of 72C, 8 mins
FKS1-R-Ultramer	5'-ATCTATTATCTTGAACTCGTTTAATATCAAATGATGAAATGTGGAATAAGAATAAACAATAAAATCACGCAAATTATTGAAATGGACTGGATGGCGGCGTTAGTATC-3'
FKS1-F-Diagnostic	5'-CGAATCTTGCTATTAATTCCCT-3'	Identification and confirmation of FKS1 deletants	1 cycle of 95C, 5mins, 35 cycles of 95C, 30 seconds, 60, 30 seconds, 72, 80 seconds, 1 cycle of 72C, 8 mins
FKS1-R-Diagnostic	5'-GCGGGATATAACCAGTATCTCT-3'
FKS1-gRNA	5'-TGACAGATGGTTGTCTTACC-3'	Transformation	Not applicable
FKS2-F-Ultramer	5'-ACTATCCCAAGTCTCTATCAGCCAATAAAGGAATAAGAACAAGACAGAAAAAGAAAATTCCAACCATGTCTTACGATCAAGGTGGTAATGGGCTTGCCTCGTCCCCGC-3'	Amplification of NAT cassette and the flanking complementary regions	1 cycle of 95C, 5mins, 35 cycles of 95C, 30 seconds, 60, 20 seconds, 72, 80 seconds, 1 cycle of 72C, 8 mins
FKS2-R-Ultramer	5'-GTCCACTATAAAATAAAGAGGCAATAGATAATCCCCTAATTGAGTATGATTTTCAAGAATTTTTCTAATTAGGAATTAGCATCATTACTCCTGGATGGCGGCGTTAGTATC-3'
FKS2-F-Diagnostic	5'-CTTGTGCTGACAATTCGC-3'	Identification and confirmation of FKS2 deletants	1 cycle of 95C, 5mins, 35 cycles of 95C, 30 seconds, 60, 30 seconds, 72, 80 seconds, 1 cycle of 72C, 8 mins
FKS2-R-Diagnostic	5'-GACTGTTATTGTTACCATCGC-3'
FKS2-gRNA	5'-GAAGTACGATTCAGAGTATT-3'	Transformation	Not applicable
